# Supplementary material for: To be funny or not to be funny: Gender differences in student perceptions of instructor humor in college science courses
Source: PLoS One. 2018 Aug 15;13(8):e0201258. doi: 10.1371/journal.pone.0201258 (PMC6093647; doi:10.1371/journal.pone.0201258)
Supplement: S3 File — (XLSX) [file pone.0201258.s005.xlsx]

## Sheet: Sheet1
anonymous.ID	gender	Please indicate the degree to which you agree with the following statement:_x000D_I appreciate when instructors use humor in college science classrooms. (1 = strongly disagree, 6 = strongly agree)	Please explain your reasoning for why you appreciate when instructors use humor in college science classes.	offensive.science	offensive.african americans	offensive.sports	offensive.immigration	offensive.christians	offensive.mexicans	offensive.donald trump	offensive.democrats	offensive.muslims	offensive.weight	offensive.republicans	offensive.transgenderpeople	offensive.disabilities	offensive.jewish	offensive.hillaryclinton	offensive.gaypeople	offensive.seanspicer	offensive.cute.animals	offensive.women	offensive.students	offensive.mormons	offensive.genitalia	offensive.sex	offensive.dogs	offensive.old people	offensive.food puns	offensive.catholics	offensive.divorce	offensive.tv	offensive.cats	offensive.politics	offensive.farts	offensive.college	offensive.relationships	funny.science	funny.african.americans	funny.sports	funny.immigration	funny.christians	funny.mexicans	funny.donald.trump	funny.democrats	funny.muslims	funny.weight	funny.republicans	funny.transgender
1	female	6	I appreciate the instructors use of humor because it captures the attention of the class more than when the instructor just reads off the notes. It allows students to connect more with the instructor and appreciate being in the class.	0	0	0	0	0	0	0	0	0	0	0	0	0	0	0	0	0	0	0	0	0	0	0	0	0	0	0	0	0	0	0	0	0	0	1	0	0	0	0	0	0	0	0	0	0	0
2	male	6	Professors being humorous allows the students to be more engaged in the discussion.	0	0	0	1	1	1	0	0	1	0	0	1	0	1	0	0	0	0	1	0	0	0	0	0	0	0	0	0	0	0	0	0	0	0	1	0	0	0	0	0	0	0	0	0	0	0
3	female	5	Somehow their humor can make concepts stick	0	1	0	1	1	1	0	1	1	0	1	1	1	1	1	1	0	0	1	0	1	1	0	0	1	0	1	0	0	0	0	0	0	0	1	0	0	0	0	0	1	0	0	0	0	0
4	NA	5	It makes them easier to listen to sometimes and makes them seem more approachable.	0	1	0	1	0	1	0	0	1	1	0	1	1	1	0	1	0	0	1	0	1	0	0	0	1	0	1	1	0	0	0	0	0	0	1	0	0	0	0	0	0	0	0	0	0	0
5	female	6	It makes a boring class much more entertaining as well as making it memorable.	0	1	0	1	1	1	0	1	1	1	1	1	1	1	0	1	0	0	1	0	1	0	0	0	0	0	1	0	0	0	0	0	0	0	1	0	1	0	0	0	1	0	0	0	0	0
6	male	6	To delight student and make the class room a fun place	0	1	0	0	1	1	1	1	1	0	1	0	1	0	0	1	0	0	1	0	0	0	0	0	0	0	0	1	0	0	0	0	0	0	1	0	1	0	0	0	1	0	0	0	0	0
7	female	5	It makes the topic more interesting	0	0	0	0	0	0	0	0	0	1	0	1	1	0	0	1	0	0	1	0	0	0	0	0	0	0	0	0	0	0	0	0	0	0	0	0	0	0	0	0	1	0	0	0	0	0
8	male	6	I appreciate it, because they give a source of life in class. Letting student feel that they have a connection with there professor making them more wanting to understand the lesson.	0	1	1	1	1	1	1	1	1	1	1	1	1	1	1	1	1	1	1	1	1	1	0	1	1	0	1	1	0	0	1	0	0	0	1	0	0	0	0	0	0	0	0	0	0	0
9	male	6	Makes the class a little more bearable. Also makes content interesting and morale is boosted within the classroom.	0	1	0	1	1	0	0	0	0	0	1	1	1	1	0	1	0	0	1	0	1	1	0	0	0	0	1	0	0	0	0	0	0	0	1	0	0	0	0	0	0	0	0	0	0	0
10	female	6	It helps make the environment more relaxed and easy going. Also some of the jokes correlate to the content which makes it easier to understand.	0	1	0	1	1	1	1	1	1	1	1	1	1	1	1	1	1	1	1	0	1	1	1	0	1	0	1	1	0	0	1	0	0	0	1	0	0	0	0	0	0	0	0	0	0	0
11	female	5	It shows your professor cares about you learning and they want to make sure they keep your attention. And it makes the professors more relatable	0	1	0	1	1	1	0	1	1	1	1	1	1	1	0	1	1	0	1	0	1	1	0	0	1	0	1	1	0	0	1	0	0	0	1	0	0	0	0	0	1	0	0	0	0	0
12	female	6	The humor makes the professors seem more friendly and shows that they care about students having fun learning. Also shows they can poke fun at their own fields which humbles them.	0	1	0	0	1	1	0	1	1	0	1	1	1	1	0	1	0	0	1	1	1	1	1	0	0	0	1	0	0	0	0	0	0	0	1	0	0	0	0	0	0	0	0	0	0	0
13	female	6	Captures my attention and gives me the feeling the teacher is actually enjoying teaching the class instead of dreading their job.	0	0	0	0	0	0	0	0	0	0	0	0	0	0	0	0	0	0	0	0	0	0	0	0	0	0	0	0	0	0	0	0	0	0	1	0	1	0	0	0	0	0	0	0	0	0
14	male	5	It makes the class much more interesting and engaging.	0	0	0	0	0	0	0	0	0	0	0	0	0	0	0	0	0	0	0	0	0	0	0	0	0	0	0	0	0	0	0	0	0	0	1	0	1	0	0	0	1	0	0	0	0	0
15	female	6	It keeps me focused on what's happening in the classroom, and keeps things from getting too dull	0	1	0	1	1	1	0	0	1	1	0	1	1	1	0	1	0	0	1	0	1	0	0	0	0	0	1	0	0	0	0	0	0	0	1	0	0	0	0	0	1	1	0	0	1	0
16	male	5	It makes me to be more focused and attracted to the lecture.	0	0	0	0	0	0	0	0	0	0	0	0	0	0	0	0	0	0	0	0	0	0	0	0	0	0	0	0	0	0	0	0	0	0	1	0	0	0	0	0	0	1	0	0	0	0
17	male	6	Humor helps me become more interested in my learning experience and makes me want to be more involved in my classes.	0	1	0	0	1	1	0	0	1	1	0	1	1	1	0	1	0	0	0	0	1	0	0	0	0	0	1	1	0	0	0	1	0	0	1	0	1	0	0	0	1	1	0	0	1	0
18	female	5	I appreciate when instructors use humor in college science classes because it makes listening and paying attention more "rewarding." If the instructor usually tells jokes then you're more inclined to listen to what he or she is saying. Science classes can be difficult to understand, but when instructors have humor in their lectures then it makes you less stressed in lecture. However, sometimes hu…	0	0	0	0	0	0	0	0	0	0	0	0	1	0	0	0	0	0	1	0	0	0	1	0	0	0	0	0	0	0	0	0	0	0	1	1	1	0	0	1	1	0	1	0	0	0
19	male	6	Humor is a nice tool to retain someone's attention. It is easier to remember a joke than it is to remember a formula, why not try and combine the two if possible?	0	0	0	0	0	0	0	0	0	0	0	0	0	0	0	0	0	0	0	0	0	0	0	0	0	0	0	0	0	0	0	0	0	0	1	1	1	1	1	1	1	1	1	1	1	1
20	female	4		0	1	0	1	0	1	0	0	1	1	0	1	1	1	0	1	0	0	1	0	0	0	0	0	0	0	0	0	0	0	0	0	0	0	1	1	0	0	0	1	1	0	1	1	0	1
21	female	6	It's makes the professor more relatable & gives the content more interest.	0	0	0	0	0	0	0	0	0	0	0	0	0	0	0	0	0	0	0	0	0	0	0	0	0	0	0	0	0	0	0	0	0	0	0	0	0	0	0	1	1	0	0	0	0	0
22	male	6	It helps retain information. Like if you forget about something you can remember the joke because it was different and stood out and then remember what the joke was talking about and then remember what you were trying to remember. Also makes the class more enjoyable.	0	0	0	0	0	0	0	0	0	0	0	0	0	0	0	0	0	0	0	0	0	0	0	0	0	0	0	0	0	0	0	0	0	0	1	0	0	0	0	0	0	0	0	0	0	0
23	female	4		0	1	0	1	1	1	1	0	1	1	0	1	1	1	0	1	0	0	1	0	1	1	0	1	1	0	1	0	0	0	0	0	0	0	1	0	0	0	0	0	0	0	0	0	0	0
24	female	5	It makes the class more interesting and in some cases more relatable.	0	0	0	1	0	0	0	1	1	0	0	0	1	0	0	0	0	0	1	0	0	0	0	0	0	0	0	0	0	0	0	0	0	0	1	0	1	0	0	0	1	0	0	1	1	0
25	female	6	Although science has always been my favorite subject it can sometimes get boring when all you are doing is listening to a lecture. I appreciate humor because it gives a change in pace of the class and makes it more interesting.	0	1	0	1	1	1	0	1	1	1	1	1	1	1	0	1	0	0	1	1	1	1	0	0	1	0	1	1	0	0	0	1	0	0	1	0	0	0	0	0	1	0	0	0	0	0
26	NA	6	It makes the class more fun, even if its really corny jokes. I just enjoy it, it adds life to the dull lesson.	0	1	0	1	0	1	0	0	1	0	0	1	1	1	0	1	0	0	1	0	0	0	0	0	0	0	0	0	0	0	0	0	0	0	1	0	1	0	0	0	1	0	0	0	1	0
27	female	6	When humor is used in class it just makes the time more fun and enjoyable rather than just listening to someone speak for an hour and a half about science.	0	0	0	0	0	0	0	0	1	0	0	0	0	0	0	0	0	0	1	0	0	0	0	0	0	0	0	0	0	0	0	0	0	0	0	0	0	0	0	0	0	0	0	0	0	0
28	female	4		0	1	0	1	1	1	0	1	1	0	0	1	1	1	1	1	0	0	1	0	0	0	0	0	1	0	1	0	0	0	0	0	0	0	0	0	0	0	0	0	1	0	0	0	1	0
29	male	6	So that i look forward for the class.	0	0	0	0	0	0	0	0	0	0	0	0	1	0	0	0	0	0	0	0	0	0	0	0	0	0	0	0	0	0	0	0	0	0	1	1	1	1	1	1	1	1	1	1	1	1
30	female	6	It keeps me engaged in the lecture and motivated to learn more about the subject.	0	1	0	1	0	1	0	1	1	1	0	0	1	0	0	1	0	0	1	0	0	1	1	0	0	0	1	1	0	0	0	1	0	0	1	0	0	0	0	0	0	0	0	0	0	0
31	male	5		0	0	0	0	0	0	0	0	0	0	0	0	0	0	0	0	0	0	0	0	0	0	0	0	0	0	0	0	0	0	0	0	1	0	0	0	0	0	0	0	0	0	0	0	0	0
32	female	5		0	0	0	0	0	0	0	0	0	0	0	0	0	1	0	0	0	0	0	0	0	1	0	0	0	0	0	0	0	0	0	1	0	0	1	0	0	0	0	0	0	0	0	0	1	0
33	male	6	I think humor in classes keeps me in terms of paying attention and helps keep me awake and focused more on the lesson.	0	1	0	0	1	1	1	1	1	1	1	0	1	1	1	1	1	0	0	0	1	0	0	0	0	0	1	0	0	0	0	1	0	0	1	0	1	0	0	0	1	0	0	0	0	0
34	female	6	By using humor, the instructors seem to be more approachable. Therefore, I am more likely to approach them and ask them questions after class or during office hours if I have any doubts about the material.	0	1	0	1	1	1	1	1	1	1	1	1	1	1	1	1	1	0	1	0	1	0	0	1	1	0	1	1	0	0	1	1	0	0	1	0	1	0	0	0	0	0	0	0	0	0
35	female	5	It makes me want to listen in class.	0	1	0	1	0	1	0	1	1	0	1	1	1	1	0	1	0	0	1	0	1	0	0	0	1	0	1	1	0	0	0	0	0	0	1	0	0	0	1	0	1	0	0	1	0	0
36	female	5	It lightens the mood, adds a character/ personality to the professor making them more approachable and personable, draws attention to what the professor is saying, engages the class, adds a likeableness to the instructor and if you like your instructor then you'll want to go to class	0	1	0	0	1	0	0	0	1	0	0	1	1	0	0	1	0	0	1	0	0	0	0	0	0	0	1	0	0	0	0	0	0	0	1	0	1	0	0	0	1	1	0	0	1	0
37	female	6	When the college science classes contain humor, they make it easier to stay engaged and it also makes me want to go to class more. It also makes the content more relatable so I am more likely to remember the concept being taught.	0	1	0	0	1	1	1	1	1	1	1	1	1	1	1	1	1	0	1	1	1	0	0	0	0	0	1	0	0	0	1	0	0	0	1	0	1	0	0	0	0	0	0	0	0	0
38	male	6	I appreciate this thing because like it makes the lecture more interesting, and also it grabs students attention.	0	0	0	0	0	0	0	0	0	0	0	0	0	0	0	0	0	0	0	0	0	0	0	0	0	0	0	0	0	0	0	0	0	0	1	0	0	0	0	0	0	0	0	0	0	0
39	male	6	I feel there are no walls between the students and the instructors, we feel more comfortable talking with them in exchange.	0	1	0	1	0	1	0	1	1	1	0	1	0	1	0	0	0	0	1	0	0	0	0	0	0	0	1	0	0	0	0	0	0	0	1	0	1	0	0	0	0	0	0	0	0	0
40	male	6	It makes the teaching/class enviroment more enjoyable.	0	0	0	0	0	0	0	0	0	0	0	0	0	0	0	0	0	0	0	0	0	0	0	0	0	0	0	0	0	0	0	0	0	0	1	0	0	0	0	0	0	0	0	0	0	0
41	male	5	Because it helps in creating some rest periods for the brain from what we are studying.	0	0	0	0	1	0	0	0	1	0	0	0	0	0	0	0	0	0	1	0	0	0	0	0	0	0	0	0	0	0	0	0	0	0	0	0	1	0	0	0	0	0	0	0	0	1
42	male	6	It helps take away the dullness that some lessons can have and keep the students' attention in the classroom.	0	1	0	0	1	1	0	0	1	1	0	1	1	0	0	0	0	0	1	0	1	0	0	0	0	0	1	0	0	0	0	0	0	0	1	0	1	0	0	0	1	1	0	0	1	0
43	male	6	I like it	1	1	0	0	1	0	1	1	1	0	0	0	0	0	0	0	0	0	1	0	0	1	0	0	0	0	0	0	1	0	0	0	0	0	1	0	0	0	1	0	0	0	0	0	0	0
44	male	6	because she makes the class fun	0	1	0	0	1	1	0	0	1	0	1	0	0	0	0	0	0	0	1	0	0	0	0	0	0	0	0	0	0	0	0	0	0	0	1	0	1	0	0	0	1	0	0	0	0	0
45	female	5	Because long talk and explanations in science classes destructs us to focus for one hour, but if the instructor use humor we feel more comfortable during the class period and shows us how accaptable the instructor is.	0	1	0	1	1	1	0	0	1	1	0	1	1	1	0	1	0	0	1	0	0	0	0	0	0	0	1	0	0	0	0	1	0	0	0	0	0	0	0	0	1	0	0	0	0	0
46	male	6	I appreciate it because it makes the classroom a better environment for learning. When things are too serious all the time, sooner or later it becomes boring.	0	1	0	1	1	1	0	0	1	0	1	1	1	1	1	1	1	0	1	0	1	1	0	0	0	0	1	0	0	0	0	0	0	0	1	0	1	0	0	0	0	0	0	0	0	0
47	male	6	Ease the tension	0	0	0	0	0	0	0	0	0	0	0	0	1	0	0	0	0	0	0	0	0	0	0	0	0	0	0	1	0	0	0	1	0	0	1	0	1	0	1	0	1	1	0	0	1	0
48	male	6	break the barriers between the professor and student	0	1	0	1	1	1	1	1	1	1	1	1	1	1	1	1	1	1	1	1	1	1	1	1	1	1	1	1	0	1	0	0	0	0	1	0	1	0	0	0	0	0	0	0	0	0
49	female	5	It isgood tohave	1	0	0	0	0	0	0	0	0	0	0	0	0	0	0	0	0	0	0	0	0	0	0	0	0	0	0	0	0	0	0	0	0	0	1	0	0	0	0	0	0	0	0	0	0	0
50	male	6	Students get bored during lectures. Humor makes the lecture fun and easy.	0	1	0	1	1	1	0	1	1	1	1	1	1	1	0	1	0	0	1	1	1	0	0	0	1	0	1	1	0	0	0	0	0	0	1	0	0	0	0	0	0	0	0	0	0	0
51	female	5	I find that humor lightens the mood or can sometimes grab students attention.	0	1	0	1	0	1	0	1	1	1	0	1	1	1	1	1	0	0	1	0	1	0	0	0	1	0	0	0	0	0	0	0	0	0	1	0	1	0	0	0	1	0	0	0	0	0
52	male	6	I think humor can make the lecture more interesting and less boring. It might gives some students an incentive to come to class knowing that they might be having some laughs during class.	0	0	0	0	0	0	0	0	0	0	0	0	0	0	0	0	0	0	0	0	0	0	0	0	0	0	0	0	0	0	0	0	0	0	0	0	0	0	0	0	0	0	0	1	0	0
53	male	6	male it interesting	0	0	0	0	0	0	0	0	1	0	0	0	0	0	0	0	0	0	0	0	0	0	0	0	0	0	0	0	0	0	0	0	0	0	1	0	0	0	0	0	0	0	0	0	0	0
54	female	5	I appreciate when instructors use humor in college science classes because it makes the material seem more inviting and accessible	0	1	0	1	1	1	0	1	1	0	1	1	1	1	0	1	0	0	1	0	1	0	0	0	0	0	1	0	0	0	0	0	0	0	1	0	1	0	0	0	0	0	0	0	0	0
55	female	6	because they make the class more fun that you'd love paying attention to what is said in lectures	0	0	0	0	0	0	0	0	1	0	0	0	0	0	0	0	0	0	0	0	0	0	0	0	0	0	0	0	0	0	0	0	0	0	0	0	0	0	0	0	1	0	0	0	0	0
56	male	6	When instructor use sense of humor they are making the classroom a better place for learning and they are treating student as a family	0	0	0	0	0	0	0	0	1	0	0	0	0	1	0	0	0	0	0	0	0	0	0	0	0	0	0	0	0	0	0	0	0	0	0	0	0	0	0	0	1	0	0	0	0	0
57	male	5	Because it breaks the tension between the instructor and the students	0	1	0	0	0	1	0	0	1	0	0	0	0	0	0	0	0	0	0	0	0	0	0	0	0	0	0	0	0	0	0	0	0	0	1	0	1	0	0	0	1	0	0	0	0	0
58	male	5	Because the BIO study is a study of life and when they use humor, the student learns quickly.	0	0	0	0	1	1	1	0	1	0	0	0	0	0	0	1	0	0	1	0	0	0	0	0	0	0	0	0	0	0	0	0	0	0	1	0	0	0	0	0	0	0	0	0	0	0
59	male	6	Because it makes the class more interesting and fun	0	0	0	0	0	0	0	0	0	0	0	1	1	0	0	0	0	0	0	0	0	0	0	0	0	0	0	0	0	0	0	0	0	0	1	0	0	0	0	1	0	0	1	0	0	0
60	male	6	Humor is a good way to lighten up the mood and a good joke can be very memorable which is very useful during the exam when you're trying to squeeze every bit of information you can.	0	1	0	0	1	1	0	0	1	0	0	0	0	1	0	0	0	0	0	0	1	0	0	0	0	0	0	0	0	0	0	0	0	0	1	0	0	1	0	0	1	1	0	1	1	0
61	male	5	to make us enjoy and like the class more and more	0	0	0	0	1	1	0	0	0	0	0	0	0	1	1	0	0	0	0	0	1	0	0	0	0	0	0	0	0	0	0	1	0	0	1	0	0	0	1	0	0	0	0	0	0	0
62	female	6	It helps me understand the content because I can relate it to the joke it reference made!	0	1	0	0	1	1	0	0	1	0	1	1	1	1	1	1	0	0	0	0	1	1	0	0	0	0	1	1	0	1	0	0	0	0	1	0	0	0	0	0	0	0	0	0	0	0
63	male	6	I appreciate when an instructor uses humor in any class because it can help keep students engaged in the topics especially when the class is nearing a close.	0	0	0	0	0	0	0	0	0	0	0	0	0	0	0	0	0	0	0	0	0	0	0	0	0	0	0	0	0	0	0	0	0	0	1	0	0	0	0	0	1	0	0	0	0	0
64	female	6	because this means he understands the different levels of understanding that each student has.	0	0	0	0	1	0	0	0	1	0	0	0	0	0	0	0	0	0	1	0	0	0	1	0	0	0	0	0	0	0	0	0	0	0	1	0	0	0	0	0	1	0	0	0	0	0
65	female	6	I think that professors using humor makes them more relatable and easier to talk to in class.	0	1	0	1	1	1	1	1	1	1	1	1	1	1	1	1	1	0	1	1	1	0	0	0	1	0	1	1	0	0	0	0	0	0	1	0	1	0	0	0	0	0	0	0	0	0
66	female	6	It helps me focus by keeping my attention. It also makes the material easy to remember since I can reference it to a joke or pun .	0	1	0	1	1	1	1	1	1	1	1	1	1	1	1	1	1	0	1	0	1	1	1	0	1	0	1	1	0	0	0	0	0	0	1	0	1	0	0	0	0	0	0	0	0	0
67	male	6	Because when instructors are funny it makes the lecture more fun and easier to stay focused in.	0	0	0	0	0	0	0	0	1	0	0	0	0	0	0	0	0	0	0	0	0	0	0	0	0	0	0	0	0	0	0	0	0	0	1	0	1	1	0	0	1	1	0	1	1	0
68	male	6	it makes the class more interesting and it help not fall a sleep. Also when instructors use humor they catch our attention and we will focus more in class.	0	1	0	1	1	1	0	0	1	1	0	1	0	1	0	1	0	0	0	0	0	0	0	0	1	0	1	0	0	0	0	0	0	0	1	0	1	0	0	0	1	0	0	0	0	0
69	male	6	It keeps the students interested which keep them focused which leads to them taking more from classes	0	0	0	0	0	0	0	0	1	0	0	0	0	0	0	0	0	0	0	0	0	0	0	0	0	0	0	0	0	0	0	0	0	0	1	0	1	0	0	0	1	1	0	1	1	1
70	male	6	When professors use humor in their classes, it lightens the mood in the room and makes for a better learning experience.	0	0	0	0	0	0	0	0	0	0	0	0	0	0	0	0	0	0	0	0	0	0	0	0	0	0	0	0	0	0	0	0	0	0	1	1	1	1	1	1	1	1	1	1	1	1
71	female	6	Makes professors look human and more approachable. Less egoistical.	0	0	0	0	0	0	0	0	0	0	0	0	0	0	0	0	0	0	0	0	0	0	0	0	0	0	0	0	0	0	0	0	0	0	1	1	1	1	1	1	1	1	1	0	1	1
72	male	6	It strengthens the bond between the student and the professors. Also, by using humor, professors can shorten the gap they have with students in terms of relatability.	0	0	0	0	0	0	0	0	0	0	0	0	0	0	0	0	0	0	0	0	0	0	0	0	0	0	0	0	0	0	0	0	0	0	1	1	1	1	1	1	1	1	1	1	1	1
73	female	6	Students who pay attention get a good laugh and more grasp of the concept since thats what the teacher's jokes are usually pertaining to	0	0	0	1	1	1	0	1	1	1	1	1	1	1	1	1	0	0	1	0	1	0	0	0	0	0	0	1	0	0	0	0	0	0	1	0	1	0	0	0	1	0	0	0	0	0
74	female	6	It is not interesting to student when a teacher has a monotone, boring lecture. We begin to zone out. However, with a little sense of humor, it keeps us focused.	0	0	0	0	0	0	0	0	0	0	0	0	1	0	0	0	0	0	1	1	0	1	0	0	1	0	0	0	0	0	0	0	0	0	1	0	1	0	0	0	0	0	0	0	0	0
75	male	6	Science in general can be a dull and boring thing to teach. The whole mechanics behind everything are interesting and amazing. Humor brings the amazing ness of science a little more life when being taught.	0	1	0	1	1	1	1	1	1	1	1	1	1	1	1	1	1	0	1	0	1	0	0	0	1	0	1	1	0	0	1	0	0	0	1	0	1	0	0	0	0	0	0	0	0	0
76	female	6	The class isn't boring and everyone stays active	0	1	0	1	0	0	0	0	0	1	0	0	0	0	0	1	0	0	1	0	0	0	0	0	0	0	0	0	0	0	0	0	0	0	0	0	0	0	0	0	0	0	0	0	0	0
77	female	6	I like when instructors use humor because it gains my interest more and for me it helps me understand other then just listening to a instructor who doesn't seem interested in what their teaching.	0	1	0	1	1	1	1	1	1	1	1	1	1	1	1	1	0	0	1	1	1	1	1	0	1	0	1	1	0	0	1	0	0	0	1	0	1	0	0	0	0	0	0	0	0	0
78	male	5	Makes the class more interesting and engaging.	0	0	0	0	0	0	0	0	0	0	0	0	0	0	0	0	0	0	0	0	0	0	0	0	0	0	0	0	0	0	0	0	0	0	1	0	1	0	0	0	1	0	0	1	0	0
79	male	6	It makes the class more enjoyable	0	1	0	1	1	1	0	1	1	1	0	1	1	1	0	1	0	0	1	0	1	0	0	0	0	0	1	1	0	0	0	0	0	0	1	0	1	0	0	0	0	0	0	0	0	0
80	female	5	When they are actually funny, or when they aren't a rude 'your dumb' funny.	0	1	0	1	0	1	0	1	1	1	1	1	1	1	1	1	0	0	1	0	1	0	0	0	1	0	1	1	0	0	0	0	0	0	0	0	1	0	0	0	1	0	0	0	0	0
81	male	6	It creates a better environment to learn in	0	0	0	0	0	0	0	0	0	0	0	0	0	0	0	0	0	0	0	0	0	0	0	0	0	0	0	0	0	0	0	0	0	0	0	0	0	0	0	0	0	0	0	0	0	0
82	male	6	If a professor can make me laugh a professor can keep me interested	0	0	0	0	0	0	0	0	0	0	0	0	0	0	0	0	0	0	0	0	0	0	1	0	0	0	0	0	0	0	0	0	0	0	1	0	0	0	0	0	0	0	0	0	0	0
83	male	5	It keeps lecture interesting and not monotone	0	0	0	0	0	1	0	0	0	0	0	0	0	1	0	0	0	0	0	0	0	0	0	0	0	0	0	0	0	0	0	0	0	0	1	0	0	0	0	0	0	0	0	0	0	0
84	female	6	I enjoy when teacher involve themselves with the class without always being so serious.	0	0	0	0	1	1	0	0	0	0	0	0	0	1	0	1	0	0	1	0	1	1	0	0	0	0	1	0	0	0	0	0	0	0	1	0	1	0	0	0	1	0	0	0	0	0
85	male	6	It lightens the room and creates and better learning space.	0	0	0	0	0	0	0	0	0	0	0	0	0	0	0	0	0	0	0	0	0	0	0	0	0	0	0	0	0	0	0	0	0	0	1	1	1	1	1	1	1	1	1	1	1	1
86	male	6	It lightens the mood and makes students more focused. This is because it helps the class become less boring.	0	0	0	0	0	0	0	0	0	0	0	0	0	0	0	0	0	0	0	0	0	0	0	0	0	0	0	0	0	0	0	0	0	0	1	0	0	0	0	0	1	0	0	0	0	0
87	female	6	It makes a really difficult class more enjoyable and eases any tension.	0	0	0	0	0	0	0	0	0	0	0	0	0	0	0	0	0	0	0	0	0	0	0	0	0	0	0	0	0	0	0	0	0	0	1	0	0	0	0	0	1	0	0	0	0	0
88	male	6	Humor keeps me engaged and interested	0	0	0	0	0	0	0	0	0	0	0	0	0	0	0	0	0	0	0	0	0	0	0	0	0	0	0	1	0	0	0	0	0	0	1	0	0	0	0	0	0	0	0	0	0	0
89	female	6	I personally believe that sometimes the kid of science courses I take can be very overwhelming and no longer fun so when I have a professor that can make me laugh even the slightest bit it changes my perspective on that lecture that day.	0	0	0	0	1	1	0	1	1	1	0	1	0	1	0	1	0	0	1	0	0	1	0	0	0	0	0	0	0	0	1	0	0	0	1	0	0	0	0	0	0	0	0	0	0	0
90	female	6	I appreciate when instructors use humor in class, because it helps me pay more attention and makes the instructors look a little more approachable. Since the TA seemed pretty nice, I decided to go to SI and was very happy at how amicable and relatable the TA was.	0	1	0	1	1	1	0	1	1	0	1	1	1	1	0	1	0	0	0	0	1	0	0	0	0	0	1	0	0	0	0	0	0	0	1	0	1	0	0	0	0	0	0	0	0	0
91	female	6	It makes classes more entertaining and enjoyable. Using funny examples towards ideas in class helps me remember the material and it helps students remember the material better.	0	0	0	0	0	0	0	0	0	0	0	0	0	0	0	0	0	0	0	0	0	0	0	0	0	0	0	0	0	0	0	0	0	0	1	0	1	0	0	0	1	1	0	0	1	0
92	male	6	It's nice when professors use humor in college classes because it lightens up the atmosphere and makes the class more enjoyable.	1	1	0	1	1	1	0	0	1	1	0	1	1	1	0	1	0	0	1	1	1	1	1	0	1	0	1	1	1	0	0	0	1	1	1	0	1	0	0	0	1	0	0	0	0	0
93	female	6	I think that it creates a better relationship between the students and the teacher. I think humor leads to students paying attention more and possibly remembering more because there is something funny that happened or was said that is now in connection with whatever material was being taught at the time.	0	1	0	0	1	1	0	1	1	1	1	1	1	1	0	1	0	0	1	0	1	0	0	0	0	0	1	0	0	0	0	0	0	0	1	0	0	0	0	0	0	0	0	0	0	0
94	female	6	I appreciate when instructors use humor in college sciences classes because it keeps the class interesting and when learning a more difficult subject it is nice to have a second to laugh and not be stressed about the class.	0	1	0	1	0	1	0	1	1	1	1	1	1	1	1	0	0	0	0	0	1	1	0	0	0	0	1	0	0	0	1	0	0	0	1	0	1	0	0	0	0	0	0	0	0	0
95	female	5	I am a science nerd and I think it's funny. Plus it gives a funny way at looking at complex scientific information.	0	0	0	0	0	1	0	0	1	0	0	1	1	1	0	1	0	0	1	0	0	0	0	0	0	0	0	0	0	0	0	0	0	0	1	0	0	0	1	0	1	0	0	0	0	0
96	male	6	It lightens up the mood sometimes when the material is hard and students are stressed	0	0	0	0	0	0	0	0	0	0	0	0	0	0	0	0	0	0	0	0	0	0	0	0	0	0	0	0	0	0	0	0	0	0	1	0	1	0	0	0	1	0	0	0	0	0
97	female	5	Sometimes, I'm having a rough day and I need to laugh a little in order to feel better. It's mostly appreciated but I dislike it when there's a constant use of humor in class.	0	1	0	1	1	1	0	1	0	1	0	1	1	0	0	1	0	0	1	0	0	0	0	0	1	0	1	0	0	0	1	0	0	1	1	0	0	0	0	0	0	0	0	0	0	0
98	female	6	It makes scary and hard subjects seem more normal and easy.	0	0	0	0	0	1	0	0	1	0	0	1	1	0	0	1	0	0	1	1	0	0	0	0	0	0	0	0	0	0	0	0	0	0	1	0	0	1	0	0	1	1	0	0	1	0
99	NA	3		0	0	0	0	0	0	0	0	0	0	0	0	0	0	0	0	0	0	0	0	0	0	0	0	0	0	0	0	0	0	0	0	0	0	1	1	1	1	1	1	1	1	1	1	1	1
100	female	6	I think that humor makes lectures more interesting and easier to pay attention to.	0	1	0	1	1	1	0	0	1	1	0	1	1	1	1	0	0	0	1	0	0	0	0	0	1	0	0	0	0	0	1	0	0	0	1	0	0	0	0	0	0	0	0	0	0	0
101	male	6	Makes it easier to focus in class because it's good to laugh at times	0	1	0	1	1	1	0	0	1	1	0	1	1	1	0	1	0	0	0	0	0	0	0	0	1	0	0	1	0	0	0	1	0	1	1	0	1	0	0	0	1	1	0	0	1	0
102	female	6	The sciences can sometimes be dry, and lectures can be hard to listen to but when a professor uses humor it can make the lecture more engaging	0	0	0	0	0	0	0	0	0	0	0	1	0	0	0	1	0	0	1	0	0	0	0	0	0	0	0	0	0	0	0	0	0	0	1	0	0	0	0	0	0	0	0	0	0	0
103	male	6	I appreciate when my instructors are using humor because it helps me stay focused on what I am currently learning. This occurs because I love to hear jokes during class and I hate when i miss funny stuff that everyone laughs at.	0	0	0	0	1	0	1	0	0	0	1	0	0	0	0	0	0	1	0	0	0	0	0	0	0	0	0	0	0	1	0	1	0	0	1	1	1	1	0	1	0	1	1	1	0	1
104	female	5	Because science classes itself are very dry and heavily based on facts and information so cracking jokes here and there during lecture helps bring back the attention.	0	1	1	1	1	1	0	1	1	1	1	1	1	1	0	1	0	0	1	0	1	0	0	0	1	0	1	1	0	0	0	0	0	0	1	0	0	0	0	0	1	0	0	0	0	0
105	female	5	I think that it makes both the class and the professors themselves better, they seem more approachable and it makes it easier to ask questions	0	1	0	1	1	1	0	1	1	1	1	1	1	1	0	0	0	0	1	0	1	0	0	0	1	0	1	1	0	0	0	0	0	1	1	0	0	0	0	0	1	0	0	0	1	0
106	female	6	Because it seems like they're less strict and more relatable	0	0	0	1	0	0	0	0	1	0	0	1	1	1	0	1	0	0	0	0	1	0	0	0	0	0	0	0	0	0	0	0	0	0	1	0	0	0	0	0	1	0	0	0	0	0
107	female	5	because it seems like they are actually enjoying teaching the students	0	1	0	1	0	1	0	0	1	1	0	1	1	0	0	1	0	0	0	0	0	1	0	0	0	0	0	0	0	0	0	0	0	0	1	0	0	0	0	0	0	0	0	0	1	0
108	female	4		0	1	0	1	1	1	1	1	1	1	1	1	1	1	0	1	1	0	0	0	1	0	0	0	1	0	1	1	0	0	1	0	0	0	1	0	0	0	0	0	0	0	0	0	0	0
109	male	5	It helps keep the class interesting.	0	0	0	1	1	1	0	1	0	0	0	0	1	1	0	0	0	0	1	0	0	0	0	0	0	0	1	0	0	0	1	0	0	0	1	0	0	0	0	0	0	0	0	0	0	0
110	male	6	Humor, helps me become more focused. Humor also sets the mood and makes me feel comfortable.	0	1	0	1	1	1	1	1	1	1	1	1	1	1	1	1	1	0	1	0	1	1	0	0	1	0	1	1	0	0	1	0	0	0	1	0	1	0	0	0	0	0	0	0	0	0
111	NA	5	It makes the lecture nicer and it brings energy to the atmosphere.	0	1	0	1	1	1	0	1	1	1	0	1	1	1	0	1	0	0	1	0	1	0	0	0	1	0	1	1	0	0	1	0	0	0	1	0	1	0	0	0	0	0	0	0	0	0
112	male	6	It's a refreshment when having to cover a lot of dense and possibly dry material, but when there is humor, I am able to make an additional connection with the concept allowing myself to understand/remember it more.	0	1	0	0	1	0	0	0	0	0	0	0	0	0	0	0	0	0	0	0	0	0	0	0	0	0	0	0	0	0	0	0	0	0	1	0	1	0	0	0	1	0	0	0	0	0
113	female	6	I feel that adding humor in the classroom increases student attention during class and improves the classroom environment overall. I also feel it makes the professors seem more personable and relatable. I feel more inclined to go to office hours and speak to a professor when they use humor in class.	0	0	0	1	1	1	0	1	1	0	1	1	1	1	0	1	0	0	1	0	1	0	0	0	1	0	0	0	0	0	0	0	0	0	1	0	0	0	0	0	0	0	0	0	0	0
114	female	6	I like when professors use humor because it makes me feel more at ease during the class and lets me view them as actual people. College classes can be very intimidating and it helps when you aren't super nervous during class.	0	0	0	0	1	0	0	0	0	1	0	0	0	0	0	1	0	0	1	0	0	0	0	0	0	0	0	0	0	0	0	0	0	0	1	0	1	0	0	0	0	0	0	0	0	0
115	male	4		0	0	0	0	0	0	0	0	0	0	0	0	0	0	0	0	0	0	0	0	0	0	0	0	0	0	0	0	0	0	0	0	0	0	1	0	0	0	0	0	0	0	0	0	0	0
116	female	6	When the professors use jokes and funny pictures to supplement learning it adds a fun element to lecture	0	1	0	0	0	1	0	1	1	1	0	1	1	1	0	1	0	0	1	0	0	0	0	0	0	0	1	0	0	0	0	0	0	0	1	0	1	0	0	0	1	0	0	0	0	0
117	female	6	It makes Lecture easier to get through especially when the content is very heavy, comic relief is helpful to keep us engaged.	0	1	0	0	0	0	0	0	1	1	0	1	1	0	0	0	0	0	1	0	0	0	0	0	0	0	0	0	0	0	0	0	0	0	1	0	1	0	0	0	0	0	0	0	0	0
118	female	6	It creates a less stressful environment for all the students. I also believe that it helps grasp the information more because everyone remembers what happened when something was funny or made them laugh.	0	1	0	0	0	1	0	0	1	0	0	1	0	0	0	1	0	0	0	0	0	0	0	0	0	0	0	0	0	0	0	0	0	0	1	0	1	0	0	0	0	0	0	0	0	0
119	male	5	Keeps the class interesting and is easier to pay attention	0	1	0	0	1	1	0	0	1	0	0	0	0	0	0	1	0	0	0	0	1	0	0	0	0	0	0	0	0	0	0	0	0	0	1	0	1	0	0	0	1	0	0	1	0	0
120	male	6	I work between 5-7 hours every night and I get between 5-7 hours of sleep every night before I have to wake up and go to class. Humor in the class room helps me to stay alert during class so that I do not miss any of the important information.	0	0	0	0	0	0	0	0	0	0	0	0	0	0	0	0	0	0	0	0	0	0	0	0	0	0	0	0	0	0	0	1	0	0	1	1	0	1	1	1	1	1	1	1	1	1
121	female	6	It makes the class more enjoyable and allows me to enjoy going to class.	0	1	0	1	1	1	1	1	1	1	1	1	1	1	1	1	0	0	1	0	1	0	0	0	0	0	1	1	0	0	1	0	0	0	1	0	0	0	0	0	0	0	0	0	0	0
122	female	6	There is a great deal of pressure involved with learning science; there is a lot of memorization and analysis involves. If the instructors take time to involve humor, it makes the dull or scary parts more fun.	0	1	0	1	1	1	0	0	1	0	0	1	1	0	0	1	0	0	1	0	1	1	0	0	0	0	1	0	0	0	0	0	0	0	1	0	0	0	0	0	0	0	0	0	0	0
123	male	1		0	0	0	0	0	0	0	0	0	0	0	0	0	0	0	0	0	0	0	0	0	0	0	0	0	0	0	0	0	0	0	0	0	0	0	0	0	0	0	0	0	0	0	0	0	0
124	male	6	It lightens the mood of a stressful environment.	0	1	0	0	0	1	0	0	1	0	0	1	1	0	0	1	0	0	0	0	0	0	0	0	0	0	0	0	0	0	0	0	0	0	1	0	0	0	0	0	0	0	0	0	0	0
125	female	6	I like to see their personalities and actual self as opposed to them acting like robots and strictly choosing their words.	0	1	0	1	0	1	0	0	1	1	0	1	1	1	0	1	0	0	1	0	0	0	0	0	0	0	0	0	0	0	0	0	0	0	1	0	1	0	1	0	1	0	0	0	1	0
126	female	6	When professors use humor in classes, I think it makes the lecture more lively and entertaining. It becomes easier to pay attention in class and be more interested in the topic if it is presented in a fun way.	0	1	0	1	1	1	0	0	1	1	0	1	1	1	1	1	0	0	1	0	0	0	0	0	1	0	1	1	0	0	0	0	0	0	1	0	1	0	0	0	1	0	0	0	1	0
127	female	6	For me, I feel it is nice to have brief lapses of humor in sciences classes. Most students in sciences classes have hard majors and weekly loads of homework. Most of my time is spent working and focusing on what I need to get done and the material I am concentrating on. Humor in the classroom helps with the tension that comes with these brutal topics. It makes my day easier and more enjoyable. I …	0	0	0	0	0	0	1	0	0	0	1	1	1	0	0	0	0	0	1	1	0	0	0	0	0	0	0	0	0	0	1	0	0	0	1	0	1	0	0	0	0	0	0	0	0	0
128	male	6	It helps make the classes go by faster and actually keeps me engaged.	0	0	0	1	1	1	0	0	0	0	0	0	1	1	0	1	0	0	1	0	0	0	0	1	0	0	1	0	0	0	0	0	0	0	1	0	1	0	0	0	1	0	0	0	1	0
129	female	6	It helps me engage with the material.	0	1	0	1	1	1	1	1	1	1	1	1	1	1	1	1	0	0	0	0	1	1	1	0	0	0	1	1	0	0	1	0	0	0	1	0	0	0	0	0	0	0	0	0	0	0
130	female	6	It makes it more relatable	0	0	0	0	0	0	0	0	0	0	0	0	0	0	0	0	0	0	0	0	0	0	0	0	0	0	0	0	0	0	0	0	0	0	0	0	0	0	0	0	0	0	0	0	0	0
131	female	5	It makes me feel more at ease when they are teaching and it also allows you to feel like your professor is just another person, not someone to be afraid of.	0	0	0	0	0	0	0	0	0	0	0	0	0	0	0	0	0	0	0	0	0	0	0	0	0	0	0	0	0	0	0	0	0	0	1	0	1	0	0	0	0	0	0	1	0	0
132	female	5	Humor helps to lighten the mode and ease stress in a college classroom and maybe even focus more on the instructor once they get our attention	0	1	0	1	1	1	1	1	1	1	1	1	1	1	1	1	1	0	0	0	1	1	0	0	1	0	1	0	0	0	1	0	0	0	1	0	1	0	0	0	0	0	0	0	0	0
133	female	6	Humor in classes makes the environment less stressful. It also makes the professors seem more relatable to their students	0	1	0	1	1	1	0	1	1	0	1	1	1	1	1	1	0	0	1	0	1	0	0	1	1	0	1	0	0	0	0	0	0	0	1	0	1	0	0	0	1	0	0	0	0	0
134	male	6	A lot of times the material in science classes is difficult to understand or is just plain uninteresting. When professors use humor, it engages me into the lecture more and makes the material more interesting to learn.	0	1	0	1	0	1	0	0	1	0	0	1	1	1	0	0	0	0	0	0	0	0	0	0	0	0	0	0	0	0	0	0	0	0	1	0	1	0	0	0	1	1	0	0	1	0
135	female	5	I think that when humor is used (appropriately), it can really lighten the mood, as well as help you connect more with the professor. Personally, when I can connect more, I feel more confident in asking questions, or it might just help in lessening my anxiety if I have trouble reading the professor.	0	1	0	1	0	1	0	0	1	1	0	1	1	1	0	1	0	0	1	0	0	1	0	0	0	0	0	0	0	0	0	0	0	0	1	0	1	0	1	0	1	1	0	0	1	0
136	female	6	It helps students memorize concepts better because of a joke made for example	0	1	0	0	1	1	0	0	1	1	0	1	1	1	0	1	0	0	1	0	1	0	0	0	0	0	1	0	0	0	0	0	0	0	1	0	1	0	0	0	1	0	0	0	0	0
137	female	6	It makes the subject matter less dull and makes it easier to remember information that has been told in a different way	0	1	0	1	1	1	1	1	1	1	1	1	1	1	1	1	1	0	1	1	1	1	1	0	1	0	1	1	0	0	1	1	0	0	1	0	0	0	0	0	0	0	0	0	0	0
138	female	6	It makes listening to difficult material a whole lot easier. It is more engaging than just monotone repeating of the information in the textbook. And if we associate information with humor, it's easier to remember.	0	1	0	1	1	1	0	1	1	1	0	1	1	1	0	1	0	0	1	1	1	0	0	0	1	0	1	1	0	0	1	0	0	0	1	0	0	0	0	0	1	0	0	0	0	0
139	female	6	I like when professors use humor in the classroom because it keeps me engaged in the lectures and discussions.	0	1	0	0	1	0	0	0	0	0	1	0	1	0	0	0	0	0	0	0	1	0	0	0	0	0	0	1	0	0	0	0	0	0	1	0	1	0	0	0	0	0	0	0	0	0
140	female	5	It provides a less stressful atmosphere. Therefore making learning more retainible and fun	0	1	0	1	1	1	1	1	1	0	1	1	1	1	0	1	0	0	1	0	1	1	1	0	0	0	1	1	0	0	0	0	0	0	1	0	1	0	0	0	0	0	0	0	0	0
141	male	4		0	1	0	1	1	1	1	1	1	1	1	1	1	1	1	1	1	0	1	0	1	1	0	0	1	0	1	0	0	0	0	0	0	0	1	0	0	0	0	0	0	0	0	0	0	0
142	male	6	It helps to create a better environment.	0	0	0	0	0	0	0	0	0	0	0	0	0	0	0	0	0	0	0	0	0	0	0	0	0	0	0	0	0	0	0	0	0	0	1	1	1	1	1	1	1	1	1	1	1	1
143	female	6	It lightens the mood when trying to understand hard concepts	0	1	1	1	1	1	1	1	1	1	1	1	1	1	1	1	1	0	1	1	1	1	1	0	1	0	1	1	0	1	1	0	0	0	1	0	0	0	0	0	0	0	0	0	0	0
144	female	5	I appreciate humour, however it can become obsessive if that's the only thing that the professor is focused on.	0	1	1	1	1	1	0	1	1	1	1	1	1	1	1	1	1	0	1	1	1	1	1	0	1	0	1	1	0	0	0	0	0	1	1	0	0	0	0	0	1	0	0	0	0	0
145	female	5	It makes the class more enjoyable and helps make the class seem less stressful. Also helps you to connect with the professor which can make the class more enjoyable.	0	1	0	0	1	1	0	0	1	0	0	1	1	1	0	1	0	0	1	0	1	1	1	0	0	0	1	0	0	0	0	0	0	0	1	0	1	0	0	0	1	0	0	0	0	0
146	female	5	I appreciate appropriate humor in class because I feel like it keeps the students more engaged. However, the inappropriate sexual innuendos that have been happening in biology lately seem excessive and are slightly annoying.	0	1	0	1	1	1	1	1	1	1	1	1	1	1	1	1	1	0	1	0	1	1	1	0	0	0	1	1	0	0	1	0	0	0	1	0	0	0	0	0	0	0	0	0	0	0
147	male	5	It helps keep the class interesting as well as show the student body that not only is the professor engaged in the material, but is trying to engage the audience as well. This leads to the likability of the professor to dramatically increase. There a many instances where professors try to use humor in the classroom and succeed but just as many instances where they fail. While we all enjoy the tim…	0	1	0	0	1	1	0	0	1	1	0	1	1	1	0	1	0	0	1	0	1	0	0	0	0	0	1	0	0	0	0	0	0	0	1	0	1	0	0	0	1	0	0	0	0	0
148	male	6	I think humor as a whole makes concepts more approachable, and makes the students feel more engaged which creates a better learning environment.	0	0	0	0	0	0	0	0	0	0	0	0	0	0	0	0	0	0	0	0	0	0	0	0	0	0	0	0	0	0	0	0	0	0	1	1	1	1	1	1	1	1	1	1	1	0
149	male	6	Makes the class more fun	0	0	0	0	0	0	0	0	0	0	0	0	0	0	0	0	0	0	0	0	0	0	0	0	0	0	0	0	0	0	0	0	0	0	0	0	0	0	0	0	0	0	0	0	0	0
150	female	5	It makes the topics more memorable and relatable.	0	0	0	0	1	0	1	0	0	0	0	0	1	0	0	0	0	0	1	0	0	1	0	0	0	0	0	0	0	0	0	0	0	0	1	0	1	0	0	0	0	1	0	0	1	0
151	female	5	I appreciate when humor is used in college science classes as it helps lighten the mood and keep things entertaining/interesting. I did not choose strongly agree because sometimes professors use humor but do not have a good grasp on humor/my sense of humor.	0	1	0	1	1	1	0	0	1	1	0	1	1	1	0	1	0	0	1	0	1	0	0	0	0	0	1	0	0	0	0	0	0	0	1	0	1	0	0	0	1	1	0	0	1	0
152	female	6	Jokes and little quips make the material easier to remember because it's something we can all relate to and respond to with laughter.	0	1	0	1	1	1	0	1	1	1	1	1	1	1	0	1	0	0	1	0	1	1	1	0	0	0	1	0	0	0	1	1	0	0	1	0	1	0	0	0	1	0	0	0	0	0
153	female	5	It makes the class more interesting and fun to attend and pay attention to.	0	1	0	1	1	1	0	1	1	1	1	1	1	1	1	1	1	0	1	0	1	0	0	0	1	0	1	1	0	0	0	0	0	0	0	0	0	0	0	0	1	0	0	0	0	0
154	female	6	I appreciate when instructors use humor in the classroom because it's a reminder they are people just like us.	0	1	0	0	1	1	0	0	1	1	0	1	1	1	0	0	0	0	0	0	1	0	0	0	0	0	1	0	0	0	0	0	0	0	1	0	1	1	0	0	1	1	0	0	1	0
155	male	6	I believe that any humor in class provides an exercise of stress release. It also gives insight that science classes can be fun.	0	1	0	0	1	1	0	1	1	0	1	1	1	1	0	1	0	0	1	1	1	0	0	0	0	0	1	0	0	0	0	0	0	0	1	0	0	0	0	0	0	0	0	0	0	0
156	female	6	When professors use humor, it makes the class just a little bit more excited. In my personal opinion, when teachers or professors are humorous, I think people are more likely to pay attention.	0	0	0	0	1	0	0	0	0	0	0	0	1	0	0	0	0	0	0	0	0	0	0	0	0	0	1	0	0	0	0	0	0	0	1	0	0	1	0	0	0	1	0	0	0	0
157	female	6	When an instructor uses humor while teaching, it creates a connection that facilitates a desire to remain engaged in the material. There will be a lot of note taking if you are in a science class. If your instructor is taking a minute for a joke, you get to take a minute between constant note taking.	0	1	0	1	1	1	0	0	1	1	0	1	1	1	0	1	0	0	1	0	1	1	1	0	1	0	1	1	0	0	0	0	0	0	1	0	0	0	0	0	0	0	0	0	0	0
158	female	6	I think that when humor is used during lectures it makes the professors or TA's more relatable and keeps the learning of information lively and engaging.	0	1	0	1	1	1	0	0	1	0	0	1	1	1	0	1	0	0	1	0	1	1	1	0	1	0	1	0	0	0	0	0	0	0	1	0	0	0	0	0	1	0	0	0	0	0
159	female	6	Makes the class for enjoyable, grabs my attention and allows me to retain the information better because I can relate certain topics back to the comment that helps me memorize things better.	0	0	0	0	0	0	0	0	0	1	0	0	1	0	0	1	0	0	0	0	0	0	0	0	0	0	0	0	0	0	0	0	0	0	1	0	1	0	0	0	0	0	0	0	0	0
160	female	6	The use of humor lightens up the atmosphere of the course and has the potential to make relatively dry material much more interesting/engaging.	0	0	0	0	0	0	0	0	0	0	0	0	0	0	0	0	0	0	0	0	0	0	0	0	0	0	0	0	0	0	0	0	0	0	1	0	0	0	0	0	1	1	0	0	1	0
161	female	5	When professors use humor during lectures it adds entertainment/fun to the material, and keeps the class engaged.	0	1	0	1	0	1	0	0	1	1	0	1	1	1	0	1	0	0	1	0	0	0	0	0	0	0	0	0	0	0	0	0	0	0	1	0	0	0	0	0	0	0	0	0	0	0
162	female	6	Science is a serious subject, but instructors who can relate to their students on a personal level and can also convey emotion such as humor are forming a connection with their students.	0	1	0	1	1	1	0	1	1	1	1	1	1	1	1	1	1	0	1	1	1	1	1	0	1	0	1	1	0	0	0	1	0	0	1	0	0	0	0	0	1	0	0	0	0	0
163	male	4		0	1	0	0	0	0	0	0	0	1	0	1	0	0	0	0	0	0	0	0	0	0	0	0	0	0	0	0	0	0	0	0	0	0	1	0	1	1	1	1	1	1	0	1	1	0
164	female	6	It keeps the subject material interesting and can break up periods when there's rapid-fire lecturing or material that can be a bit boring.	0	1	0	1	1	1	0	1	1	1	1	1	1	1	1	1	0	0	1	1	1	0	0	0	1	0	1	0	0	0	1	0	0	0	1	0	1	0	1	0	1	1	0	0	1	0
165	male	6	It keeps classes interesting and shows that the teachers are truly invested in their students/what they are teaching.	0	1	0	0	1	1	0	0	1	1	0	1	1	1	0	1	0	0	1	0	1	0	0	0	0	0	1	1	0	0	0	0	0	0	1	0	1	0	0	0	0	0	0	0	0	0
166	female	6	When there is humor in the classroom there is less stress and more fun.	0	1	1	1	1	1	1	1	1	1	1	1	1	1	1	1	1	0	1	1	1	1	1	1	1	0	1	1	0	1	1	1	0	1	1	0	0	0	0	0	0	0	0	0	0	0
167	female	5	It makes the classroom more engaging and keeps the students interest held	0	1	0	0	1	1	0	1	1	0	0	0	1	1	0	1	0	0	1	0	1	0	0	0	0	0	1	1	0	0	0	0	0	0	1	0	0	0	0	0	0	0	0	0	0	0
168	female	5	It helps to be engaged in the class and with your professor.	0	0	0	0	0	0	0	0	0	0	0	0	0	0	0	1	0	0	1	0	0	0	0	0	1	0	0	0	0	0	0	0	0	0	0	0	0	0	0	0	0	0	0	0	0	0
169	female	6	I feel it makes the classroom environment more lively!	0	1	0	0	0	1	0	0	1	1	0	1	1	0	0	0	0	0	0	0	0	0	0	0	0	0	0	0	0	0	0	0	0	0	1	0	0	0	1	0	1	1	0	0	1	0
170	male	5	it make me fell like im part of the class and feel acpeted.	0	0	0	0	0	0	0	0	0	0	0	0	0	0	0	0	0	0	0	0	0	0	0	0	0	0	0	0	0	0	0	0	0	0	1	1	1	1	1	1	1	1	1	1	1	1
171	male	5	I makes class easier to listen instead of being boring and stern all the time	0	0	0	0	0	0	0	0	0	0	0	0	1	0	0	0	0	0	0	0	0	0	0	0	0	0	0	1	0	0	0	0	0	0	1	1	1	0	1	1	1	1	1	1	0	1
172	NA	6	Makes otherwise boring subjects fun.	0	0	0	0	0	0	0	0	0	0	0	0	0	0	0	0	0	0	0	0	0	0	0	0	0	0	0	0	0	0	0	0	0	0	1	1	1	1	1	1	1	1	1	1	1	1
173	male	6	It lightens the mood and makes it feel less tense and stressful.	0	0	0	0	0	0	0	0	0	0	0	0	0	0	0	0	0	0	0	0	0	0	0	0	0	0	0	0	0	0	0	0	0	0	1	0	1	0	0	0	0	0	0	0	0	0
174	male	5	It makes the class more enjoyable.	0	0	0	0	0	0	0	0	1	0	0	1	1	1	0	1	0	0	0	0	0	1	1	0	0	0	0	0	0	0	0	0	0	0	1	0	0	0	0	0	1	0	0	0	0	0
175	male	6	Often times the more complicated subject matter can be very difficult to follow and taxing on the brain. A side joke or moment of humor seems to give my brain a brief chance to reset. It also helps to keep my attention!	0	0	0	0	0	0	0	0	0	0	0	0	0	0	0	0	0	0	0	0	0	0	0	0	0	0	0	0	0	0	0	0	0	0	1	1	1	1	1	1	0	0	1	1	0	0
176	female	5	It makes the professor more relatable and breaks the lecture up from strictly facts, facts, facts.	0	1	0	0	1	0	0	0	1	1	0	1	0	1	0	0	0	0	1	0	0	0	0	0	0	0	1	0	0	0	0	0	0	0	1	0	1	0	0	0	0	0	0	0	0	0
177	male	6	It makes learning more fun and I am able to associate things that I learned in class with jokes/humor, making it easier to remember material.	0	0	0	1	1	0	0	0	0	0	0	0	0	1	0	0	0	0	0	0	0	1	1	0	0	0	0	0	0	0	0	0	0	0	1	0	0	0	0	0	1	1	0	0	1	0
178	male	6	When instructors use humor, it lightens the atmosphere of the classroom which can be very intensely and strictly academic, especially in science classes. It makes me feel like the instructor is making an effort to relate to the students, which in turn makes the professor much more favorable.	0	1	0	1	0	1	0	1	1	0	0	1	1	0	1	1	0	0	1	0	0	0	1	0	0	0	0	1	0	0	1	1	0	0	1	1	0	0	1	1	1	1	0	1	1	0
179	female	6	I prefer when professors use humor because it makes me want to pay attention and attend the lecture, instead of me dreading going to class and trying to keep myself from falling asleep.	0	1	0	0	0	1	0	0	0	1	0	1	1	0	0	1	0	0	1	0	0	0	0	0	0	0	0	0	0	0	0	0	0	0	1	0	1	0	0	0	1	0	0	0	1	0
180	female	4		0	1	0	1	1	1	0	0	0	0	0	0	1	0	0	0	0	0	1	0	0	1	0	0	1	0	0	0	0	0	1	1	0	0	1	0	1	0	0	0	0	0	0	0	0	0
181	male	6	Humor alleviates stress	0	0	0	0	1	0	0	0	0	0	0	0	0	0	0	0	0	0	1	0	1	1	1	0	0	0	0	0	0	0	0	0	0	0	1	0	1	0	0	0	0	1	0	1	1	0
182	female	6	Humor makes points and concepts in class easier to remember/memorize.	0	0	0	0	0	0	0	0	0	0	0	0	0	0	0	0	0	0	0	0	0	0	0	0	0	0	0	0	0	0	0	0	0	0	1	0	0	0	0	0	0	0	0	0	0	0
183	male	5	It lightens the mood of what are sometimes stressful and difficult courses. Sometimes even "bad" puns pertaining to the material and get some good attention from the class. Makes the class not just all about learning this material	0	1	0	0	1	1	0	1	1	1	1	1	1	1	0	1	0	0	1	0	1	1	1	0	0	0	1	1	0	0	0	0	0	0	1	0	1	0	0	0	1	0	0	0	0	0
184	male	6	Because they make the class more entertaining.	0	1	0	0	1	1	0	0	1	1	0	0	0	0	0	0	0	0	1	0	0	0	0	0	0	0	1	0	0	0	0	0	0	0	0	0	0	0	0	0	1	0	0	0	0	0
185	female	6	When humor is involved in any discussion i think it shows that the professor is interested in our interest! Science information can be long and in a way exhausting but adding humor can lighten the day and in the end help myself remember the information even better.	0	0	0	0	0	0	0	0	0	0	0	0	0	0	0	0	0	0	0	0	0	0	0	0	0	0	0	0	0	0	0	0	0	0	1	0	0	0	0	0	0	0	0	0	0	0
186	female	5	It makes the material less boring.	0	1	0	1	1	1	0	1	1	1	0	1	1	1	0	1	0	0	1	0	1	1	1	0	0	0	1	0	0	0	0	0	0	0	1	0	1	0	0	0	0	0	0	0	0	0
187	female	5	I think that it really helps me engage when the teachers incorporate humor.	0	0	0	0	0	0	0	0	0	0	0	0	1	0	0	1	0	0	0	0	0	0	0	0	0	0	0	0	0	0	0	0	0	0	0	0	0	0	0	0	1	1	0	0	0	0
188	female	6	Because it makes the atmosphere of the class room more relaxed and students feels more comfortable with the teacher	0	1	0	0	1	1	0	1	1	1	0	0	0	1	1	0	0	0	1	0	0	0	0	0	0	0	0	0	0	0	0	0	0	0	1	0	1	0	0	0	1	0	0	0	0	0
189	female	6	It makes the lecture more fun and enjoyable.	0	1	0	0	1	1	1	0	1	1	1	1	1	1	1	1	0	0	1	1	1	0	0	0	0	0	1	0	0	0	0	0	0	0	1	0	1	0	0	0	0	1	0	0	0	0
190	female	6	It makes the lecture less boring and it helps to keep me focused, allowing me to learn better.	1	1	1	1	1	1	1	1	1	1	1	1	1	1	1	1	1	1	1	1	1	1	1	1	1	0	1	1	1	1	1	1	1	1	0	0	0	0	0	0	0	0	0	0	0	0
191	male	5	Science is very black and white, and it is nice to lighten the mood of the classroom sometimes.	0	0	0	0	0	0	0	0	0	0	0	0	0	0	0	0	0	0	0	0	0	0	0	0	0	0	0	0	0	0	0	0	0	0	1	0	1	0	1	0	1	1	0	0	1	0
192	male	5	Humor releases endorphins in your brain that can be linked to retaining information better than without a good laugh here and there	0	0	0	0	0	0	0	0	0	0	0	0	0	0	0	0	0	0	0	0	0	0	0	0	0	0	0	0	0	0	0	0	0	0	1	0	1	0	0	0	0	1	0	0	0	0
193	female	6	Science can get rather boring while sitting in a lecture hall. When an instructor uses humor it keeps me interested in what they're saying.	0	1	0	1	0	1	1	1	1	1	0	1	1	1	0	1	1	0	1	0	1	1	0	0	1	0	0	1	0	0	0	0	0	0	1	0	0	0	0	0	0	0	0	0	0	0
194	female	6	to make the time fun and smoother	0	0	0	1	0	0	0	0	1	0	0	0	0	0	0	0	0	0	0	0	0	0	1	0	0	0	0	0	0	0	0	0	0	0	1	0	0	0	0	0	1	0	0	0	0	0
195	female	6	Humor makes topics more enjoyable in the classroom. I think students are more focused when the teacher makes topics less boring and more interesting. I find science lectures to be the easiest classes to get distracted in or completely lose the ability to hold my eyes open in but it is interesting and I do love science so, including humor during lectures gives me that little extra boost to stay fo…	0	0	0	0	0	0	0	0	0	0	0	0	0	0	0	0	0	0	0	0	0	0	0	0	0	0	0	0	0	0	0	0	0	0	1	1	1	1	1	1	1	1	1	1	1	1
196	female	6	When used appropriately, I feel like it makes the class-room setting more engaging. While i still feel like there should be some seriousness, I still like when my professors use humor because I feel like it not only makes them more relatable, but it also makes me feel like they're taking the time to try to connect with me.	0	1	0	0	1	1	1	1	1	1	1	1	1	1	0	1	0	0	0	0	1	1	0	0	0	0	1	1	0	0	1	1	0	0	1	0	0	0	0	0	0	0	0	0	0	0
197	male	5	It lightens up the mood of the classroom and helps keep me awake during long lecture times. It's almost like a mental leg stretch.	0	0	0	0	0	1	1	0	0	0	1	0	0	0	0	1	0	0	0	0	0	0	0	0	1	0	0	1	0	0	0	1	0	0	1	0	0	0	0	0	0	1	0	0	0	1
198	female	6	Sometimes learning science can be frustrating and nerve-wrecking, therefore when instructors use humor in class, it relieves that feeling.	0	1	1	1	1	1	1	1	1	1	1	1	1	1	1	1	1	0	1	0	1	1	1	0	1	0	1	1	0	0	1	0	0	1	1	0	1	0	0	0	0	0	0	0	0	0
199	female	6	I like when instructors use humor in classes because it helps me gain respect and appreciation for the professor and then I'm more likely to pay attention to what they have to say.	0	0	0	0	1	0	0	0	0	1	0	0	0	0	0	1	0	0	1	0	0	0	0	0	0	0	1	0	0	0	0	0	0	0	1	0	0	0	0	0	0	0	0	0	0	0
200	female	6	If a professor has a funny way to remember the content, it makes it easier and more enjoyable to learn the topic at hand.	0	1	0	1	1	1	1	1	1	0	1	1	1	1	1	1	0	0	1	0	1	0	0	0	0	0	1	0	0	0	0	0	0	0	1	0	1	0	0	0	0	0	0	0	0	0
201	male	6	It lightens the mood. Often students are stressed because grades are such an important part of each class and they actually hurt themselves by not relaxing and learning everything to the best of their ability.	0	0	0	0	0	0	0	0	0	0	0	0	1	0	0	0	0	0	0	0	0	0	0	0	0	0	0	0	0	0	0	0	0	0	1	0	1	0	0	0	0	0	0	0	0	0
202	female	5	It makes the material sometimes easier to digest, and the professor seem more approachable	0	1	0	1	1	1	1	1	1	1	1	1	1	1	1	1	1	0	1	0	1	1	1	0	1	0	1	1	0	0	1	1	0	1	1	0	1	0	0	0	0	0	0	0	0	0
203	female	5	I think it keeps me awake and interested in an actual class. I get bored easily, especially with 4+ hours of science classes!	0	1	0	1	1	1	0	1	1	1	1	1	1	1	1	1	1	0	1	0	1	1	0	0	0	0	1	0	0	0	1	0	0	0	1	0	0	0	0	0	1	0	0	0	0	0
204	female	6	Humor makes the class more interesting and engaging, especially when the course itself is somewhat boring and dry.	0	1	0	1	1	1	1	0	1	1	1	1	1	1	1	1	0	0	1	0	1	0	0	0	0	0	1	0	0	0	0	0	0	0	1	0	1	0	0	0	0	0	0	0	0	0
205	male	5	When instructors use humor in class, I feel like it gives the students a moment of relief or laughter that is mostly never seen in the dense material covered in science courses.	0	1	0	1	1	1	0	1	1	1	1	1	1	1	0	1	0	0	1	0	1	1	0	0	0	0	1	0	0	0	0	0	0	0	1	0	1	0	0	0	0	0	0	0	0	0
206	female	6	Humor makes class more engaging and exciting! Makes students want to learn more!	0	1	1	1	1	1	1	1	1	1	1	1	1	1	1	1	1	1	1	1	1	1	1	1	1	0	1	1	0	1	1	0	0	1	1	0	0	0	0	0	0	0	0	0	0	0
207	female	5	It lightens the mood and keeps you more engaged in what are generally very dry topics.	0	0	0	0	0	0	0	0	0	0	0	0	0	0	0	0	0	0	0	0	0	0	0	0	0	0	0	0	0	0	0	0	0	0	1	0	1	0	0	0	1	0	0	0	0	0
208	female	5	It lightens the mood of the classroom, especially if we are learning a particularly hard and stressful subject.	0	1	0	1	1	1	0	1	1	1	1	1	1	1	1	1	1	0	1	1	1	1	1	0	1	0	1	1	0	0	0	1	0	0	1	0	1	0	0	0	1	0	0	0	0	0
209	female	6	can help to keep the class awake, can make profs seem more approachable, encourage students to pay more attention	0	1	0	0	1	0	0	1	1	0	1	0	0	1	0	1	0	1	1	0	1	0	1	0	0	0	1	0	0	0	0	0	0	0	1	0	0	0	0	0	0	0	0	0	0	0
210	female	6	Humor helps information retention. It also lessens the pressure of what can be seemingly intimidating subject matter. Lightening the mood also makes the professor far more approachable for help, aiding in subject understanding.	0	0	0	0	0	0	0	0	0	0	0	0	0	0	0	0	0	0	0	0	0	0	0	0	0	0	0	0	0	0	0	0	0	0	1	1	1	1	1	1	1	1	1	1	1	1
211	female	5	It lightens the mood. It could also help me remember concepts, as it's a break from the typical lecture.	0	1	0	1	1	1	0	0	1	1	0	1	1	1	0	1	0	0	0	0	0	0	0	0	0	0	1	1	0	0	0	0	0	0	1	0	0	0	0	0	1	0	0	0	0	0
212	male	6	Humor helps the class connect with the teacher more and be engaged in the activity.	0	0	0	0	0	0	0	0	0	0	0	0	0	0	0	0	0	0	0	0	0	0	0	0	0	0	0	0	0	0	0	1	0	0	1	1	1	1	1	1	1	1	1	1	1	1
213	female	6	It makes me like them more, makes them more relatable. Typically, when they're funny, they're also good at paraphrasing concepts and framing them into words which are more clear.	0	1	0	1	1	1	0	1	1	1	1	1	1	1	0	1	0	0	1	1	1	1	1	0	1	0	1	1	0	0	1	1	1	1	1	0	1	0	0	0	1	0	0	0	0	0
214	male	6	It makes the class seem less intimidating and makes seem like its not as hard as titles make it out to be	0	1	0	1	1	1	1	1	1	1	1	1	1	1	1	1	1	0	1	1	1	1	1	0	1	0	1	1	0	0	1	0	0	1	1	0	0	0	0	0	0	0	0	0	0	0
215	male	6	Keeps things light and more entertaining	0	1	0	1	1	1	1	1	1	1	1	1	1	1	1	1	1	0	1	1	1	1	1	0	1	0	1	1	0	0	0	1	0	0	1	0	1	0	0	0	0	0	0	0	0	0
216	female	6	When instructors use humor, it is easier to relate to them and makes them more approachable.	0	1	0	1	0	1	0	0	1	1	0	1	1	1	0	1	0	0	1	0	1	0	0	0	0	0	1	0	0	0	0	0	0	0	1	0	1	0	0	0	0	0	0	0	0	0
217	female	6	It makes the profesor more relatable and more approachable, so I want to listen to him more and get to know the profesor more.	0	1	0	1	1	1	0	1	1	1	1	1	1	0	1	1	0	0	1	0	1	1	1	0	1	0	0	1	0	0	0	1	0	0	1	0	1	0	0	0	1	0	0	0	0	0
218	female	6	This type of learning environment brings a mood that is easier to relate to respecting the challenging science courses I participate in. it is wonderful to laugh and be happy in class. I like to smile even when I think of the difficult tasks ahead of me.	0	1	1	1	1	1	1	1	1	1	1	1	1	1	1	1	1	1	1	1	1	1	1	1	1	1	1	1	0	1	1	1	1	1	1	0	0	0	0	0	0	0	0	0	0	0
219	male	6	It helps lighten the mood.	0	1	0	1	0	1	0	0	1	1	0	1	1	1	0	1	0	0	1	1	0	1	0	0	1	0	0	1	0	0	0	1	0	0	1	0	1	0	1	0	1	0	0	0	1	0
220	female	6	Keeps the class entertaining, helps students pay better attention.	0	1	0	1	1	1	0	1	1	1	1	1	1	1	0	1	0	0	1	0	1	1	0	0	0	0	1	1	0	0	0	0	0	0	1	0	0	0	0	0	1	0	0	0	0	0
221	female	6	It lightens up the mood in the classroom and gives us a moment to take a break from the seriousness of the lecture. It helps regains my attention.	0	1	0	1	1	1	1	1	1	1	1	1	1	1	1	1	1	0	1	1	1	1	1	0	1	0	1	0	0	0	1	0	0	0	0	0	1	0	0	0	0	0	0	0	0	0
222	female	6	It relaxes the environment and makes everyone more at ease	0	1	0	1	0	1	0	0	1	0	0	1	1	1	0	1	0	0	0	0	1	0	0	0	0	0	0	0	0	0	0	0	0	0	1	0	1	0	0	0	0	0	0	0	0	0
223	male	6	The use of humor makes it easier to follow and stay focused on the topic that is being taught.	0	0	0	0	0	0	0	0	0	0	0	0	0	0	0	0	0	0	0	0	0	0	0	0	0	0	0	0	0	0	0	0	0	0	1	0	1	0	0	0	0	0	0	0	0	0
224	female	5	Sometimes the topics can be really dry/bland/serious so it is nice to add a humanistic aspect. Engineering is really about using such strict and serious techniques to creatively solve problems for people, so it is nice when we are reminded of the fact that this discipline is not only math and physics.	0	1	0	1	1	1	0	1	1	0	1	1	1	1	1	1	0	0	1	1	1	1	1	0	1	0	1	0	0	0	1	1	0	0	1	0	0	0	0	0	0	0	0	0	0	0
225	female	5	I think it takes the seriousness of academia and makes it more "everyday person". I like that the professors are trying to make their class more like real life.	0	1	1	1	1	1	0	1	1	1	1	1	1	1	1	1	1	0	1	1	1	0	0	1	1	0	1	0	0	0	1	0	0	0	0	0	0	0	0	0	1	0	0	0	0	0
226	female	6	Humor helps engage students during class time and eases the stress that can come along with learning tough material. Humor can also serve as ice breakers that allow students to connect with one another and the professor more on a peer to peer level. I've always appreciated humor in classes and it definitely makes learning more fun when one can laugh!	0	1	0	1	1	1	1	1	1	1	1	1	1	1	1	1	1	0	1	0	1	1	1	1	1	0	1	1	0	1	0	1	0	1	1	0	0	0	0	0	0	0	0	0	0	0
227	male	6	It makes the class seem more enjoyable, and when they use humor in part of the lesson, I seem to get the concepts a little more	0	1	0	0	1	1	0	0	1	0	0	1	1	1	0	1	0	0	1	0	1	0	0	0	0	0	1	0	0	0	0	0	0	0	1	0	0	0	0	0	1	1	0	0	1	0
228	female	6	It makes lecture much more interesting and easy to listen to	0	0	0	0	0	0	0	0	1	1	0	0	0	0	1	0	0	0	0	0	0	0	0	0	0	0	0	0	1	0	0	0	0	0	1	0	0	0	0	0	1	0	0	0	0	0
229	female	4		0	1	0	1	1	1	0	1	1	1	1	1	1	1	0	1	0	0	1	0	1	1	0	1	1	0	1	0	0	0	0	1	0	0	1	0	1	0	0	0	1	0	0	0	0	0
230	female	6	I like it because it makes it easier to pay attention in class.	0	1	0	0	1	1	0	0	1	0	0	1	0	1	1	1	0	0	1	0	0	0	0	0	0	0	1	0	0	0	0	0	0	0	0	0	0	0	0	0	1	0	0	0	0	0
231	male	5	Science classes can have concepts which are dry, or difficult to learn. Humor helps students like me stay relaxed when such concepts are being taught, as it both brings attention to the professor and defuses tension. In addition, it makes the professor appear more inviting to students like me, making us more likely to approach them with questions after class or in office hours.	0	0	0	0	0	0	0	0	0	0	0	0	0	0	0	0	0	0	0	0	0	0	0	0	0	0	0	0	0	0	0	0	0	0	1	0	1	0	0	0	0	0	0	0	0	0
232	female	6	Humor keeps me engaged in a large classroom setting and it additionally makes me enjoy class more as well as feel more confident in my professor.	0	1	0	1	1	1	0	1	1	0	1	1	1	1	0	1	0	0	1	0	1	0	0	0	0	0	1	0	0	0	0	0	0	0	1	0	0	0	0	0	1	0	0	0	0	0
233	male	6	It's always enjoy breaking up serious information with jokes. It makes the class more enjoyable.	0	0	0	0	0	0	0	0	0	0	0	0	0	0	0	0	0	0	0	0	0	0	0	0	0	0	0	0	0	0	0	1	0	0	1	1	1	1	1	1	1	1	1	1	1	1
234	male	6	it is pleasant	0	0	0	0	0	0	0	0	0	0	0	0	0	0	0	0	0	0	0	0	0	0	0	0	0	0	0	0	0	0	0	0	0	0	1	1	1	1	1	1	1	1	1	1	1	1
235	female	6	It makes things easier to understand and it doesn't feel like a robot is teaching you the material like in high school or junior high. Also, if just makes the entire experience more valued and enjoyable to sit through the lecture.	0	1	0	1	1	1	1	1	1	1	1	1	1	1	1	1	1	0	1	1	1	1	1	0	1	0	1	1	0	0	1	0	0	1	1	0	0	0	0	0	0	0	0	0	0	0
236	female	6	Humor keeps my attention better than a monotone voice. It also helps me to remember the information better because I am able to connect a joke with a topic.	0	0	0	0	0	0	1	0	0	1	0	0	0	0	1	0	0	0	0	0	0	0	0	0	0	0	0	0	0	0	1	0	0	0	1	0	1	0	0	0	0	0	0	0	0	0
237	female	6	Because class already brings the stress levels, humor brings a light air and takes off some of the seriousness.	0	1	1	1	1	1	1	1	1	1	1	1	1	1	1	1	1	0	1	1	1	1	1	0	1	0	1	1	0	0	1	1	0	0	1	0	0	0	0	0	0	0	0	0	0	0
238	female	6	Using humor in science classes helps keep the class engaged, especially if it's a large lecture. Additionally using humor may help leave students with a good impression of the subject and receive a higher grade because of that. In my experience how much you like the teacher correlates highly with your success in the course.	0	1	0	1	1	1	0	1	1	0	1	1	1	1	0	1	0	0	1	0	1	1	1	0	0	0	1	0	0	0	1	0	0	0	1	0	1	0	0	0	0	0	0	0	0	0
239	male	4		0	0	0	0	0	0	0	0	0	0	0	0	0	0	0	0	0	0	0	0	0	0	0	0	0	0	0	0	0	0	0	0	0	0	1	0	0	0	0	0	1	1	0	0	1	0
240	female	5	It takes away a bit of the stress that we have when were learning something in class that might be difficult for us to understand.	0	1	0	1	1	1	0	0	1	1	0	1	1	1	0	1	0	0	1	0	1	0	0	0	0	0	0	0	0	0	0	0	0	0	0	0	1	0	0	0	0	0	0	0	0	0
241	female	6	I think it can be hard to conceptualize and retain dense scientific material so a bit of humor not only helps me make a funny connection to help me remember information but also breaks up the heavy information and brings me back to attention.	0	1	0	1	1	1	0	1	1	1	1	1	1	1	1	1	1	0	1	0	1	0	0	0	0	0	1	1	0	0	0	0	0	0	1	0	1	0	0	0	0	0	0	0	0	0
242	female	5	Usually in the classroom, I tend to loose interest really fast, and it causes me to daze off. Sometime it causes me to fall asleep. When teachers use humor it engages me, and makes me focus because I want to really know what's happening.	0	1	0	1	1	1	0	1	1	1	1	1	1	1	0	1	0	0	1	0	1	1	1	0	1	0	1	1	0	0	1	0	0	0	1	0	0	0	1	0	0	0	0	0	0	0
243	female	6	It holds my attention and gets me engaged to topics that can be difficult or boring.	0	1	0	1	1	1	1	1	1	1	1	1	1	1	1	1	1	0	1	0	1	1	0	0	1	0	1	1	0	0	1	1	0	0	1	0	1	0	1	0	0	0	0	0	0	0
244	male	5	It makes the instructor more relatable and engaging. However, when executed poorly, or sometimes in bad taste, it can be off-putting.	0	0	0	0	0	0	0	0	0	0	0	0	0	0	0	0	0	0	0	0	0	0	0	0	0	0	0	0	0	0	0	0	0	0	1	1	1	1	1	1	1	1	1	1	1	1
245	male	6	Humor allows for the students to be more actively engaged in the lecture. It helps students pay better attention in sciences classes that are very information heavy.	0	0	0	0	0	0	0	0	0	0	0	0	0	0	0	0	0	0	0	0	0	0	0	0	0	0	0	0	0	0	0	0	0	0	1	0	1	0	0	0	1	0	0	0	0	0
246	male	5	cause	0	0	0	0	0	0	0	0	0	0	0	0	0	0	0	0	0	0	0	0	0	0	0	0	0	1	0	0	0	0	0	0	0	0	1	0	0	0	0	0	0	0	0	0	0	0
247	female	6	It lightens the mood, and humor is just good for the overall atmosphere of the class. Students tend to work better together in a humorous and outgoing class, rather than being more guarded when beginning a group assignment.	0	0	0	0	0	0	0	0	0	0	0	0	0	0	0	0	0	0	0	0	0	0	0	0	0	0	0	0	0	0	0	0	0	0	1	1	1	1	1	1	1	1	1	1	1	1
248	female	5	It helps make lecture more interesting	0	1	0	1	0	1	0	0	1	0	0	1	1	1	0	1	0	0	1	0	1	0	0	0	0	0	0	0	0	0	0	0	0	0	1	0	0	0	0	0	0	0	0	0	0	0
249	male	4		0	1	0	1	1	1	0	1	1	1	1	1	1	1	0	1	0	0	0	0	1	1	1	0	1	0	1	1	0	0	0	0	0	0	1	0	0	0	0	0	0	0	0	0	0	0
250	male	6	When professors use humor in the classroom, it makes the whole "forced to be there" attitude change. I feel as though the professor is not just someone trying to get information to me, but they are also personable and creates a bond that makes me closer to them if that makes sense.	0	0	0	0	0	0	0	0	0	0	0	0	0	0	0	0	0	0	0	0	0	1	0	0	0	0	0	0	0	0	0	0	0	0	1	0	0	0	0	0	0	0	0	0	0	0
251	female	6	Not only does it make the class entertaining, but it helps the professor relate better to his/her students.	0	1	0	1	1	1	0	0	1	1	0	1	1	1	0	1	0	0	1	0	1	1	1	0	0	0	1	1	0	0	0	0	0	0	1	0	0	0	0	0	1	1	0	0	1	0
252	female	5	It helps me engage more when the lecture is more interesting, and funny. It captures my attention more.	0	1	0	1	1	1	0	1	1	1	0	1	1	1	0	1	0	0	1	0	0	1	0	1	1	0	1	0	0	0	0	0	0	0	1	0	0	0	0	0	1	0	0	0	0	0
253	female	6	It captures the students attention, making them actually want to learn.	0	1	0	1	1	1	0	1	1	1	1	1	1	1	1	1	1	0	1	0	1	1	0	0	0	0	1	1	0	0	0	0	0	0	1	0	1	0	0	0	0	0	0	0	0	0
254	female	6	Making something funny actually helps make class more enjoyable and the stuff we learn easier to remember because it sticks with us.	0	1	0	1	1	1	0	1	1	1	1	1	0	1	1	1	0	0	1	0	1	1	1	0	1	0	1	1	0	0	0	0	0	0	1	0	0	0	0	0	1	0	0	0	0	0
255	female	6	I appreciate when instructors use humor in college science classes because it lets the students relate to the instructors in a more interactive way. It also makes the class a lot more entertaining.	0	1	0	0	1	1	0	0	1	1	0	1	0	1	0	1	0	0	1	0	1	1	1	0	0	0	0	1	0	0	0	0	0	0	1	0	0	0	0	0	1	0	0	0	0	0
256	female	6	It helps me connect to my professor and remember they are human. It also makes me like them a little more and stay engaged in class	0	1	0	1	1	1	1	1	1	1	1	1	1	1	1	1	0	0	1	0	1	1	0	0	0	0	1	1	0	0	0	0	0	0	0	0	0	0	0	0	0	0	0	0	0	0
257	female	6	It makes the class more interesting.	0	1	0	1	0	1	0	1	1	1	0	1	1	1	0	1	0	1	1	1	0	0	0	1	1	0	1	1	0	1	0	0	0	0	0	0	1	0	1	0	1	0	0	0	1	0
258	male	6	Humor in the classroom helps to keep students interested and paying attention by lightening up what many students consider to be dry or less interesting subject matter. Also, it goes to show that professors are human beings with a sense of humor too not just robots droning on about the same material every class.	0	0	0	0	0	0	0	0	0	0	0	0	0	0	0	0	0	0	0	0	0	0	0	0	0	0	0	0	0	0	0	0	0	0	1	0	0	0	0	0	0	0	0	0	0	0
259	male	6	It helps me (and I'm sure other students as well) to engage more into the material. It keeps my attention, helps me to be interested, and makes learning the material fun.	0	0	0	0	1	1	0	0	1	0	0	1	0	1	0	1	0	0	0	0	0	0	0	0	0	0	0	0	0	0	0	0	0	0	1	0	1	0	0	0	0	0	0	0	0	0
260	male	6	it lightens the mood of the class room and allows us to connect to the professor more, making the professor easier to approach.	0	1	0	1	1	0	0	1	0	0	0	0	1	0	0	0	0	0	0	0	0	0	0	0	0	0	0	0	0	0	0	0	0	0	1	0	1	0	0	0	1	0	0	1	0	0
261	male	5	Humor lightens the mood, keeps my attention, and can even help explain concepts by relating to real life examples	0	1	0	1	1	1	1	1	1	1	1	1	1	1	1	1	1	0	1	1	1	1	1	0	1	0	1	1	0	0	1	1	0	1	1	0	1	0	0	0	1	1	0	0	1	0
262	female	5	when instructors use humor it can make the class more bearable.	0	1	0	1	1	1	0	1	1	1	1	1	1	1	0	1	0	0	1	1	1	1	0	0	1	0	1	0	0	0	0	0	0	0	1	0	0	0	0	0	0	0	0	0	0	0
263	female	5	I appreciate when professors use humor because it makes them and the subject more approachable. When they can make jokes that we relate to it shows that they're not too far removed from us.	0	1	0	1	0	1	0	1	1	1	1	1	1	0	1	1	0	0	1	0	0	0	0	0	1	0	0	0	0	0	0	0	0	0	1	0	1	0	0	0	0	0	0	0	1	0
264	female	6	It breaks up the formality of the lecture and eases students by providing a more relaxed environment. It also serves as a tiny break from the dense material the professor covers.	0	1	0	1	0	1	0	0	1	0	0	1	1	1	0	1	0	0	1	0	0	0	0	0	0	0	0	0	0	0	0	0	0	0	1	0	0	0	0	0	0	0	0	0	0	0
265	female	6	When they use humor, it engages the students in what the professor is saying. When a joke is made and the class uproars in laughter, the people who weren't paying attention suddenly have reason to engage their focus back to what the professor is saying.	0	1	0	1	0	0	0	0	1	0	0	1	1	1	0	0	0	0	0	0	1	0	0	0	0	0	0	0	0	0	0	0	0	0	1	0	0	0	0	0	0	0	0	0	0	0
266	male	6	When an instructor uses humor it breaks up the monotony of lecture and helps you see the instructor as a person rather than just a source of information.	0	0	0	0	0	0	0	0	0	0	0	0	0	0	0	0	0	0	0	0	0	0	0	0	0	0	0	0	0	0	0	0	0	0	1	0	0	0	0	0	0	0	0	0	0	0
267	female	6	I feel that humour helps you learn more and also gives a reminder to the brain about certain subjects within the class. For example, if you learned about titrations in class and the professor made a joke like, "what in titration ? " you'd remember the joke and what was covered during that lecture.	0	1	0	1	1	1	0	0	1	1	0	1	1	1	0	1	0	0	1	0	0	1	0	0	0	0	1	0	0	0	0	0	0	0	1	0	0	0	0	0	1	0	0	0	0	0
268	male	5	It makes the class more interesting and more fun for the students. If there is some humor involved it keeps the class's attention and keeps them involved.	0	1	0	1	0	1	0	0	1	1	0	1	1	1	0	1	0	0	1	0	0	1	1	0	0	0	0	1	0	0	0	0	0	1	1	0	1	0	1	0	1	1	0	0	1	0
269	female	5	It makes the lecture more engaging.	0	1	0	0	0	1	0	0	1	0	1	1	1	1	0	1	0	0	1	0	1	0	1	0	0	0	1	0	0	0	0	0	0	0	1	0	0	0	0	0	0	0	0	0	0	0
270	male	6	I appreciate it because it usually keeps me more engaged in what is being taught. If the instructor is just talking the whole lecture with same monotone voice, I will most likely not pay attention or even fall asleep.	0	1	0	1	1	1	0	1	1	1	1	1	1	1	0	1	0	0	1	0	0	0	1	0	0	0	0	1	0	0	0	0	0	0	1	0	1	0	0	0	1	0	0	0	0	0
271	female	6	I appreciate when instructors use humor because it lightens up the mood in the classroom. Our professors are such intelligent people that they can sometimes come off as intimidating, so its refreshing to hear a joke once in awhile.	0	1	0	1	1	1	0	1	1	0	0	1	1	1	0	1	0	0	1	0	0	1	0	0	0	0	0	0	0	0	0	0	0	0	1	0	1	0	0	0	1	0	0	0	0	0
272	female	6	I like laughing and humor makes class more enjoyable to attend.	0	1	0	1	0	1	0	1	1	1	0	1	1	1	1	1	0	1	1	0	1	1	0	0	1	0	1	1	0	1	0	0	0	1	0	0	0	0	1	0	1	0	0	0	1	0
273	female	6	Science is a very difficult subject for me therefore having instructors with a great sense of humor really helps me when it comes to getting through the material.	0	0	0	0	0	0	0	0	0	0	0	0	0	0	0	0	0	0	0	0	0	0	0	0	0	0	0	0	0	0	0	0	0	0	1	0	0	0	0	0	0	0	0	0	0	0
274	male	5	I believe it brings a more relaxed environment, and breaks down the "wall" between Prof and Student. I know my more humorous professors are more approachable, as I feel like we have a better relationship. I'm also more willing to go to office hours.	0	0	0	0	0	0	0	0	0	0	0	0	0	0	0	0	0	0	0	0	0	0	1	0	0	0	0	0	1	0	0	1	0	0	1	1	1	1	1	1	1	1	1	1	1	1
275	female	6	It makes dense material easier to comprehend because my attention is better kept by interesting and funny professors	0	0	0	0	0	0	0	0	0	0	0	0	0	0	0	0	0	0	0	0	0	0	0	0	0	0	0	0	0	0	0	0	0	0	1	0	1	0	0	0	1	0	0	0	0	0
276	female	6	I like when any professors use humor in college classes: regardless of the subject. It can help to keep me engaged	0	0	0	1	0	1	0	1	1	1	0	1	1	1	1	1	0	0	1	0	0	1	1	0	1	0	1	1	0	0	0	0	0	0	1	0	1	0	0	0	0	0	0	0	0	0
277	female	6	It makes the classroom feel less intimidating and makes me want to participate	0	1	0	1	1	1	1	1	1	1	1	1	1	1	1	1	1	0	1	0	1	1	0	0	0	0	1	1	0	0	1	0	0	0	1	0	1	0	0	0	0	0	0	0	0	0
278	female	6	It makes class more enjoyable. It breaks the ice. From my experience we feel more willing to ask for help or comment in class when we are more relaxed in class.	0	1	1	1	1	1	1	1	1	1	1	1	1	1	1	1	1	0	1	1	1	1	1	1	1	0	1	1	1	1	1	1	0	1	1	0	0	0	0	0	0	0	0	0	0	0
279	female	6	It makes it easier to related to them and the material. It makes science less intense. It allows me to understand things better.	0	1	1	1	1	1	1	1	1	1	1	1	1	1	1	1	1	0	1	0	1	1	1	0	1	0	1	1	0	0	1	0	0	1	1	0	0	0	0	0	0	0	0	0	0	0
280	female	6	I think the use of humor makes the lectures more interesting. It starts to feel less like an obligation or chore because the class is more fun to be in.The use of humor also makes me feel more engaged throughout the lecture; and depending on how its used, can make some concepts more memorable or easier to understand.	0	1	0	1	0	1	0	1	1	1	0	1	1	1	0	1	0	0	1	1	0	0	1	0	0	0	0	0	0	0	1	0	0	1	1	0	0	0	0	0	1	0	0	0	0	0
281	female	6	It makes class more interesting, and preventing boredom for students in long classes.	0	1	0	1	1	1	0	0	1	1	0	1	1	1	0	1	0	0	1	0	1	1	0	0	1	0	1	0	0	1	0	0	0	0	1	0	0	0	0	0	1	0	0	0	0	0
282	female	5	It makes the class less intimidating and gets rid of the stereotype that professors have to be scary people who don't want to help you or don't care at all about the class. Without this, the material may still be intriguing, but it won't be as fun as it could be.	0	1	0	1	1	1	1	1	1	1	1	1	1	1	1	1	0	1	1	1	1	1	1	1	1	0	1	1	0	1	1	0	0	1	1	0	1	0	1	0	0	0	0	0	0	0
283	male	6	It would keep the students in the classroom more active and focused.	0	0	0	0	0	0	0	0	0	0	0	0	1	0	0	0	0	0	0	0	0	0	0	0	1	0	0	0	0	0	0	0	0	0	1	0	1	0	0	0	0	0	0	0	0	0
284	female	6	Science concepts can be very information-heavy and instructors adding some jokes here and there makes the learning process more fun and creates a friendly environment.	0	1	0	1	1	1	0	1	1	1	1	1	1	1	0	1	0	0	1	0	1	0	0	0	0	0	1	0	0	0	0	0	0	0	1	0	1	0	0	0	0	0	0	0	0	0
285	male	5	It breaks any barrier created by educational difference between student and professor and increases capacity to learn.	0	1	0	1	1	1	0	0	1	0	0	1	1	1	0	1	0	0	1	1	1	1	1	0	1	0	1	0	0	0	0	0	0	0	1	0	0	0	0	0	1	0	0	0	1	0
286	male	6	Humor allows the students to better connect with the material. It defuses the stress of studying for tests. It sparks an interest in the material. It encourages further research and exploration into the topic at hand.	0	0	0	0	1	1	0	1	1	0	1	1	0	1	0	1	0	0	1	0	1	0	0	0	0	0	0	0	0	0	0	0	0	0	1	0	1	0	0	0	1	0	0	1	0	0
287	female	5	In my opinion, I believe that it creates a more comfortable environment. I believe it helps reduce the intimidating aura a class, that is considered a challenge, can give off.	0	0	0	0	0	0	0	0	0	1	0	0	1	0	0	0	0	0	1	0	0	1	0	0	0	0	0	0	0	0	0	0	0	0	1	0	0	0	0	0	0	0	0	0	0	0
288	female	6	It shows that the professor/Dr. cares about bringing us back to the info. Me, personally, my minds drifts often (short attention span, unfortunately), but when he cracks a joke, it kind of makes realize my mind drifted. Also, it keeps me entertain and I could tie the joke around what i learned	0	1	0	0	1	1	0	0	1	1	0	1	1	1	0	1	0	0	1	0	1	1	0	0	0	0	1	1	0	0	0	0	0	0	1	0	1	0	0	0	1	0	0	0	1	0
289	female	6	When professors use humor in college science classes It helps me focus. I tend to get distracted if the lecture is too boring where as when humor is used the learning experience is memorable.	0	1	0	1	1	1	0	1	1	1	0	1	1	1	0	1	0	0	1	0	1	1	0	0	0	0	1	1	0	0	0	0	0	0	1	0	0	0	0	0	1	0	0	0	0	0
290	female	6		0	1	0	1	1	1	0	1	1	1	0	1	1	1	0	1	0	0	1	0	0	1	1	1	1	0	1	0	0	0	0	0	0	0	1	0	1	0	0	0	0	0	0	0	0	0
291	female	5	It makes the information they are explaining easier to remember. If they use humor, when asked to remember the information on a test, it's easier to recall since the humor they used along with the information helps the brain encode the information better.	0	1	0	1	1	1	0	1	1	1	1	1	1	0	0	1	0	0	1	0	1	0	0	0	1	0	1	1	0	0	0	0	0	0	1	0	1	0	0	0	1	0	0	0	0	0
292	male	5	Humor can make naturally dull classes more bearable and make interesting classes even better.	0	0	0	1	0	0	0	0	0	1	0	1	0	0	0	1	0	0	1	0	0	0	0	0	0	0	0	0	0	0	1	0	0	0	1	0	1	0	0	0	1	0	0	0	0	0
293	male	6	Makes going to class less of a chore.	0	0	0	0	0	0	0	0	0	0	0	0	0	0	0	0	0	0	0	0	0	0	0	0	0	0	0	0	0	0	0	0	0	0	1	1	1	1	1	1	1	1	1	1	1	1
294	female	5	It can attract our attention effectivly	0	0	0	0	0	0	0	0	0	0	0	0	1	0	0	0	0	0	0	0	0	0	0	0	0	0	0	0	0	0	0	0	0	0	1	0	0	0	0	0	0	0	0	0	0	0
295	male	6	It can make class be more funny	1	0	0	0	0	0	0	0	0	0	0	0	0	0	0	0	0	0	0	0	0	0	0	0	0	0	0	0	0	0	0	0	0	0	1	0	0	0	0	0	0	0	0	0	0	0
296	female	6	The teachers who use humor appear more relatable, which helps bring more active listening and learning	0	0	0	0	1	0	0	0	1	0	0	1	0	1	0	1	0	0	1	0	0	0	0	0	0	0	1	0	0	0	0	0	0	0	1	0	0	0	0	0	0	0	0	0	0	0
297	male	5	She explains her point across, and through humor she is trying to connect us back into our course material	0	0	0	0	0	0	0	0	0	0	0	0	0	0	0	0	0	0	0	0	0	0	0	0	0	0	0	0	0	0	0	0	0	0	1	0	0	0	0	0	0	0	0	0	0	0
298	male	6	It lightens up the mood and makes class less stressful.	0	0	0	0	0	0	0	0	0	0	0	0	0	0	0	1	0	0	0	0	0	0	0	0	0	0	0	0	0	0	0	0	0	0	1	1	1	1	1	1	1	1	1	0	1	1
299	male	6	Most lectures can be very boring. But using humor in classes can enlighten students.	0	0	0	0	1	0	0	0	0	0	0	0	0	0	0	0	0	0	0	0	0	0	0	0	0	0	0	0	0	0	0	0	0	0	0	0	0	0	0	0	0	0	0	0	0	0
300	male	6	It provides some relief from a subject that may be hard to understand.	0	1	0	0	0	0	0	0	1	0	0	1	0	1	0	0	0	0	0	0	0	0	0	0	0	0	0	0	0	0	0	0	0	0	1	0	0	0	0	0	1	0	0	0	0	0
301	male	6	I think that throughout the exhausting day of school it is nice to be able to show up to class and have the teacher lighten the mood. I also think it can actually engage students more and increase grades. For example, when a joke is made concerning the material, the memory will stand out a little more and hopefully when the teacher asks about the concept on an exam you can get it right. I have ha…	0	0	0	0	0	0	0	0	0	0	0	0	0	0	0	0	0	0	0	0	0	0	0	0	0	0	0	0	0	0	0	0	0	0	1	0	1	1	1	0	1	1	0	1	1	0
302	female	6	It makes lectures more entertaining and relatable, and helps information be memorable	0	1	0	1	1	1	0	0	1	1	1	1	1	1	1	1	0	0	1	0	1	0	0	0	0	0	1	0	0	0	0	0	0	0	1	0	1	0	0	0	1	0	0	0	0	0
303	female	5	Lectures can be long and tiring, so it's nice to have a break from the material and almost a cue to listen. I find that I remember things more when prosessors unexpectedly use humor to enforce an idea.	0	1	0	0	0	0	0	0	0	0	0	1	0	0	0	1	0	0	0	0	0	0	0	0	0	0	0	0	0	0	0	0	0	0	1	0	0	0	0	0	0	0	0	0	0	0
304	female	5	It makes lectures interesting and entertaining. If professors were serious all the time it's more likely for classes to become boring.	0	1	0	1	1	1	1	1	1	1	1	1	1	1	1	1	0	0	1	0	1	1	0	0	1	0	1	1	0	0	0	0	0	0	0	0	0	0	0	0	0	0	0	0	0	0
305	female	6	make classes more interesting	0	1	0	1	0	1	0	0	1	1	0	1	1	1	0	1	0	0	1	0	0	0	0	0	1	0	1	0	0	0	0	0	0	0	1	0	1	0	0	0	1	0	0	0	0	0
306	female	6	If a professor incorporates humor in his/her lecture, it is easy for the students to really engage in the lecture and not drift off to do something else.	0	0	0	1	1	0	0	0	0	0	0	0	1	0	0	0	0	0	1	0	0	1	0	0	1	0	0	0	0	0	0	0	0	0	1	0	0	0	0	0	0	0	0	0	0	0
307	male	6	makes otherwise boring material more interesting	0	1	0	1	1	1	0	0	1	1	0	1	1	1	0	1	0	0	1	1	1	0	0	0	1	0	1	0	0	0	0	1	0	0	1	0	1	1	0	1	1	1	0	0	1	0
308	female	6	I appreciate humor in class because it lightens the mood, even if it isn't funny. It also communicates that the professor is attempting to relate or keep the audience entertained by making the lecture/class a little more interesting.	0	1	1	0	1	0	0	0	0	0	0	0	1	1	0	0	0	0	1	1	0	0	0	0	0	0	0	0	0	0	0	0	0	0	1	0	0	0	0	0	0	0	0	0	0	0
309	male	6	It helps relieve stress	1	0	0	0	0	0	0	0	0	0	0	0	0	0	0	0	0	0	0	0	0	0	0	0	0	0	0	0	0	0	0	0	0	0	1	0	0	0	0	0	0	0	0	0	0	0
310	female	6	When instructors have a sense of humor, it lightens the mood in class. Students are stressed out trying to understand the information, I personally believe that having humor in the class relieves some of that stress. I think it also increases retention of the information.	0	1	0	1	1	1	1	1	1	1	1	1	1	1	0	1	0	0	1	0	1	1	1	0	1	0	1	1	0	0	0	0	0	0	1	0	1	0	0	0	0	0	0	0	0	0
311	female	5	Humor makes the instructor more personable and the material more memorable.	0	0	0	0	0	0	0	0	0	0	0	0	0	0	0	0	0	0	1	0	0	0	0	0	0	0	0	0	0	0	0	0	0	0	1	0	0	0	0	0	0	0	0	0	0	0
312	male	6	Its show that you are human. I don't learn well from robots and thus have a hard time with online classes. i prefer a warm blooded human being.	0	0	0	0	0	0	0	0	0	0	0	0	0	0	0	0	0	0	0	0	0	0	0	0	0	0	0	0	0	0	0	0	0	0	1	1	1	1	1	1	1	1	1	1	1	1
313	female	6	I think it is important to maintain a good atmosphere in such a stressful environment such as college. It makes class feel a little less stressful.	0	1	0	1	1	1	1	1	1	1	1	1	1	1	1	1	0	0	1	0	1	1	1	0	1	0	1	1	0	0	1	0	0	1	1	0	0	0	0	0	0	0	0	0	0	0
314	male	6	It makes the class more enjoyable and the instructor will come across as friendly. It will also give the impression that they like the students and do care about teaching.	0	1	0	1	1	1	0	0	1	1	0	1	0	1	0	1	0	0	1	0	0	0	0	0	1	0	1	1	0	0	0	0	0	0	1	0	1	0	0	0	1	0	0	0	0	0
315	female	5	It lightens the mood and makes the instructor appear and feel approachable to students and just makes the experience more enjoyable	0	1	0	1	1	1	1	0	1	1	0	1	1	1	1	1	1	0	1	0	1	0	0	0	1	0	1	1	0	0	0	0	0	0	1	0	0	0	0	0	0	0	0	0	0	0
316	male	5	It makes the professor seem more approachable and makes them more relatable	0	1	0	1	1	1	0	1	1	1	1	1	1	1	1	1	0	0	1	0	1	1	0	0	1	0	1	0	0	0	0	0	0	0	1	0	0	0	0	0	0	0	0	0	0	0
317	female	6	When used in the right context, I feel like humor can make a topic become something you have an easier time understanding or can create ways to remember key concepts. It also helps when getting through some of the drier material	0	0	0	0	0	0	0	0	0	0	0	0	0	0	0	0	0	0	0	0	0	0	0	0	0	0	0	0	0	0	0	0	0	0	1	0	1	0	0	0	1	0	0	1	0	0
318	male	6	When professors are humorous in class, it gets students to pay more attention as opposed to those who are boring.	0	0	0	0	0	0	0	0	0	0	0	0	0	0	0	0	0	0	0	0	0	0	0	0	0	0	0	0	0	0	0	0	0	0	1	1	1	1	1	1	1	1	1	1	1	1
319	female	6	It makes the information not so intimidating and the teacher more relatable.	0	1	0	1	0	0	0	0	1	0	0	1	1	1	0	1	0	0	0	0	1	0	0	0	1	0	1	0	0	0	0	0	0	0	1	0	0	0	1	1	0	1	0	0	1	0
320	female	6	It shows that they are down to earth and possibly care about your success rather than just teaching another semester of students.	0	1	0	0	0	1	0	0	1	1	0	1	1	0	0	1	0	0	1	0	0	1	0	0	0	0	0	0	0	0	0	0	0	0	1	0	1	0	1	0	1	1	0	0	1	0
321	male	5	It keeps things entertaining and helps keep attention	0	1	0	0	0	1	0	1	1	0	1	1	1	1	0	1	0	0	1	0	1	0	0	0	0	0	1	1	0	0	0	0	0	0	1	0	1	0	0	0	0	0	0	0	0	0
322	male	6	The use of humor in college science helps to bridge the gap of learning. Integrating the way we learn through use of multiple pathways in the brain. If so accustomed, you can see this as the right and the left being activate an emotional response tied to a logical/task oriented learning environment. Thus, the use of humor helps to lighten the mood and further engage students.	0	1	1	1	1	1	0	1	1	1	1	1	1	1	0	1	0	0	1	1	1	1	1	0	1	0	1	0	0	0	0	1	0	0	1	0	0	0	0	0	1	0	0	0	0	0
323	female	6	It lightens up the class and keeps students interested.It makes the class fun to go to and makes students recommend that professor more. When a professor does not incorporate humor the class becomes boring and people do not want to listen or pay attention.	0	0	0	0	0	0	0	0	0	0	0	0	1	0	0	0	0	0	0	0	0	0	0	0	0	0	0	0	0	0	0	0	0	0	1	0	1	0	1	0	0	1	0	0	1	0
324	male	6	Humor helps the class from being a textbook review. It add substance to the classroom and the teacher. I feel that humor can help you understand a person and I trust people who can add humor to his/her day to day life.	0	1	0	1	1	1	0	0	1	1	1	1	1	1	1	1	0	0	1	1	1	0	0	0	1	0	1	1	0	0	0	0	0	0	1	1	1	1	1	1	1	1	1	1	1	1
325	female	4		0	1	0	1	1	1	0	0	1	1	0	1	1	1	0	1	0	0	1	1	0	0	0	0	0	0	0	0	0	0	1	0	0	0	1	0	0	0	0	0	1	0	0	0	1	0
326	female	5	It makes class less boring therefore easier to listen too	0	0	0	0	0	0	0	0	0	0	0	1	0	0	0	1	0	0	1	0	0	0	0	0	0	0	0	0	0	0	0	0	0	0	1	0	1	0	0	0	1	1	0	0	1	0
327	female	6	It makes the stress of school a little lighter.	0	0	0	1	0	0	0	0	1	1	0	1	1	1	0	1	0	0	1	0	0	0	0	1	0	0	0	0	0	0	0	0	0	0	1	0	0	0	0	0	0	0	0	0	0	0
328	female	5	It lightens the mood	0	1	0	1	1	1	0	0	1	1	0	1	1	1	0	1	0	0	1	0	0	1	1	0	1	0	0	1	0	0	0	0	0	0	1	0	1	0	0	0	0	0	0	0	0	0
329	female	5	Humor makes the class more interesting and interactive, as well as adding something that is not boring to the lecture.	0	1	0	1	1	1	0	1	1	1	0	1	1	1	0	1	0	0	1	0	1	0	0	0	1	0	1	0	0	0	0	0	0	0	1	0	0	0	0	0	1	0	0	0	1	0
330	female	5	The material presented in science courses, although fascinating at times, can be quite dull as the lecture progresses into the later hour/s. Humor is a good method of keeping the class engaged with the material and awake. It also increases likability for the professors which is very important if they want the students to respect the professor on a human level, which would then also make the stude…	0	1	0	1	1	1	1	1	1	1	1	1	1	1	1	1	1	0	1	0	1	0	0	0	0	1	1	0	0	0	1	0	0	0	1	0	0	0	0	0	0	0	0	0	0	0
331	female	5	Their sense of humor make us feel more comfortable instead of them being serious all the time.	0	1	0	1	1	1	1	1	1	1	1	1	1	1	1	1	1	0	1	0	1	1	0	0	1	0	1	0	0	0	1	0	0	0	1	0	1	0	0	0	0	0	0	0	0	0
332	female	6	It sort of breaks the ice and makes students feel more comfortable. Also, it makes the lecture more enjoyable and the instructor more relatable.	0	1	0	1	1	1	1	0	1	1	0	1	1	1	0	1	0	0	1	1	1	0	0	0	0	0	1	1	0	0	0	0	0	0	1	0	1	0	0	0	0	1	0	0	0	0
333	female	6	Typically the information we learn is very serious and sometimes hard to understand, so when humor is used, our brains get a brief break to re-group before learning more hard stuff.	0	0	0	0	0	0	0	0	0	1	0	0	1	0	0	0	0	0	0	0	0	0	0	0	0	0	0	0	0	0	0	0	0	0	1	1	1	1	1	1	1	1	1	1	1	1
334	male	6	It lightens the mood, and makes the lecture more entertaining and engaging. It also incentivizes paying attention, just to hear another joke.	0	1	0	1	0	1	0	0	1	1	0	1	0	1	0	1	0	0	1	0	0	0	0	0	0	0	0	0	0	0	0	0	0	0	1	0	0	0	1	0	0	1	0	0	1	0
335	female	6	I think that classes can be really boring and hard to stay awake in. When there is humor in the class, it is easier to pay attention and remember information.	0	1	1	1	1	1	1	1	1	1	1	1	1	1	1	1	1	0	1	0	1	1	1	0	1	0	1	1	0	0	1	0	0	0	1	0	0	0	0	0	0	0	0	0	0	0
336	male	6	It keeps you far more interested in what's going on.	0	0	0	0	0	0	0	0	0	0	0	0	0	0	0	0	0	0	0	0	0	0	0	0	0	0	0	0	0	0	0	0	0	0	1	0	1	0	0	0	0	0	0	0	0	0
337	female	6	It keeps myself and me fellow students interested in what we are learning. It will also make the material easier to remember because we can think back to the time when the instructor was let say demonstrating how cellular respiration works with props and made the whole lecture room laugh.	0	1	0	1	0	1	0	0	1	1	0	1	1	1	0	1	0	0	1	1	1	1	1	0	1	0	1	0	0	0	0	0	0	0	1	0	0	0	0	0	1	0	0	0	0	0
338	female	4		0	1	0	1	1	1	0	1	1	0	0	1	1	1	1	1	0	0	1	1	0	1	0	0	0	0	1	0	0	0	1	0	0	0	1	0	0	0	0	0	0	0	0	0	0	0
339	female	5	It helps capture and keep my attention	0	1	0	1	1	1	0	1	1	1	1	1	1	1	1	1	1	0	1	0	1	1	0	0	1	0	1	1	0	0	1	0	0	0	1	0	1	0	0	0	0	0	0	0	0	0
340	female	4		0	1	0	1	0	1	0	0	1	1	0	1	1	1	0	0	0	0	1	0	1	0	0	0	0	0	0	0	0	0	0	0	0	0	1	0	1	0	0	0	0	0	0	0	1	0
341	female	5	Keeps me engaged, sometimes helps me remember things better	0	1	0	1	1	1	0	1	1	1	1	1	1	1	0	1	0	0	1	0	1	1	1	0	1	0	1	1	0	0	0	1	0	0	1	0	1	0	0	0	1	0	0	0	0	0
342	female	6	I makes learning fun and it makes understanding the content more relateable and obtainable, it makes learning more enjoyable.	0	1	0	1	1	1	0	1	1	1	0	1	1	1	0	1	0	0	1	1	0	1	0	0	1	0	1	0	0	0	0	0	0	0	1	0	1	0	0	0	0	0	0	0	0	0
343	female	6	It makes things seem less stressful and makes the professor more relatable.	0	1	0	1	0	1	0	1	1	1	0	1	1	0	1	1	0	0	1	0	0	1	1	0	0	0	0	1	0	0	0	1	0	1	0	0	0	0	1	0	1	0	0	0	1	0
344	female	6	I think by using humor to relate to the materials we learn helps me to remember it better	0	1	0	0	1	1	0	0	1	1	0	1	1	1	0	1	0	0	1	0	1	1	0	0	0	0	1	0	0	0	0	0	0	0	0	0	1	0	0	0	0	0	0	0	0	0
345	male	6	It makes the professors more likable and seem more relatable.	0	0	0	0	0	0	0	0	0	0	0	0	0	0	0	0	0	0	0	0	0	0	0	0	0	0	0	0	0	0	0	0	0	0	1	1	1	1	1	1	1	1	1	1	1	1
346	female	6	When instructors use humor it makes the class more enjoyable, makes you want to pay attention more, and helps you remember better	0	1	0	1	1	1	1	1	1	1	1	1	1	1	1	1	1	0	1	0	0	1	0	0	0	0	1	0	0	0	1	1	0	0	1	0	1	0	0	0	0	0	0	0	0	0
347	male	6	The humor professors use makes lecture sessions to me easier to follow and far more engaging. There is nothing worse during lectures than professors who talk in monotone or have a very dry dull delivery because it makes staying emotionally engaged in the topic a challenge. Jokes or funny moments help students to feel more engaged and attentive than when none is present.	0	0	0	0	0	0	0	0	0	0	0	0	0	0	0	0	0	0	0	0	0	0	0	0	0	0	0	0	0	0	0	0	0	0	1	1	1	1	1	0	1	1	0	1	1	0
348	female	5	It makes dry material slightly less dry.	0	0	0	1	0	0	0	0	0	1	0	1	0	0	0	1	0	0	1	0	0	0	0	0	1	0	0	0	0	0	0	0	0	0	1	0	1	0	0	0	1	0	0	0	0	0
349	female	5	Science can often be frustrating and it is nice to have some of that frustration relieved with some humor.	0	0	0	0	0	0	0	0	0	0	0	0	0	0	0	1	0	0	1	0	0	0	0	0	0	0	0	0	0	0	0	0	0	0	1	0	0	0	0	0	0	0	0	0	0	0
350	male	6	It provides brevity in difficult classes.	0	0	0	0	0	0	0	0	0	0	0	0	0	0	0	0	0	0	0	0	0	0	0	0	0	0	0	0	0	0	0	0	0	0	1	0	0	0	0	0	0	0	0	0	0	0
351	male	6	I feel it allows a better cohesion of staff and student if they are have humor, as it makes people feel more comfortable with their instructor.	0	1	0	1	1	1	0	1	1	0	1	1	1	1	0	0	0	0	1	0	0	1	0	0	0	0	1	0	0	0	0	0	0	0	1	0	1	0	0	0	1	0	0	0	0	0
352	female	6	It makes the class more interesting and easier to engage in.	0	1	0	0	1	1	0	1	1	0	1	1	1	0	0	0	0	0	1	0	1	0	0	0	0	0	0	0	0	0	0	0	0	0	1	0	1	0	0	0	0	0	0	0	0	0
353	female	6	The professor's humor helps me to pay attention. It also helps me to understand the topic more. I appreciated Xxxxxx's humor throughout his videos and lectures because it wasn't boring and it made me stay focused in class.	0	0	0	0	0	0	0	0	0	0	0	0	0	0	0	0	0	0	0	0	0	0	0	0	0	0	0	0	0	0	0	0	0	0	1	1	0	0	0	1	1	0	0	0	0	0
354	female	5	It makes it less intimidating approaching professors in and outside of class when they make it clear they're actual people, and not one which fits into the stereotype of a professor.	0	1	0	0	0	1	0	0	1	1	0	1	1	1	0	1	0	0	1	0	0	0	0	0	0	0	0	0	0	0	0	0	0	0	1	0	0	0	0	0	1	0	0	0	0	0
355	male	6	Humor helps students feel more relaxed about the material. In some way it shows how the material may not be as complicated to learn as the teacher is able to incorporate humor while teaching it. The classroom enviornment also improves as some tension is diverted and it subsequently strengtens the bond between student and teacher	0	0	0	0	0	0	0	0	0	0	0	0	1	0	0	0	0	0	0	0	0	1	0	0	0	0	0	0	0	0	0	1	0	0	1	1	1	1	0	1	1	1	1	1	1	0
356	female	6	I feel instructors' uses of humor make the material they teach more interesting and memorable. Sometimes with everything I have going on, instructors' jokes and funny comments can really brighten my day. I really appreciate instructors who don't take themselves or life too seriously.	0	1	0	1	1	1	0	1	1	1	0	1	1	1	0	0	0	0	1	0	1	1	1	0	1	0	1	1	0	0	0	1	0	0	1	0	0	0	0	0	0	0	0	0	0	0
357	female	6	Because humor breaks up the seriousness of the science lessons. Using humor also gives something for the student to connect with, and likely remember more strongly than a lecture that is just run on without anything to stick out.	0	0	0	0	0	0	0	0	0	0	0	0	0	0	0	0	0	0	0	0	0	0	0	0	0	0	0	0	0	0	0	0	0	0	1	0	1	0	0	0	0	0	0	0	0	0
358	male	5	Brightens up the mood of having to be in class	0	0	0	1	0	1	0	1	1	0	0	0	1	1	0	1	0	0	1	0	0	0	0	0	1	0	0	0	0	0	0	0	0	0	1	0	1	0	0	0	0	0	0	0	0	0
359	male	5	It makes the class more interesting if I know the professor isn't just going to spit out information at me.	0	1	0	0	1	1	0	0	1	0	1	0	1	1	0	0	0	0	1	0	0	0	0	0	0	0	1	1	0	0	0	0	0	0	1	0	1	0	0	0	0	0	0	0	0	0
360	male	5	Because it allows me to relate better to the professor	0	0	0	0	0	0	0	0	0	0	0	0	0	0	0	0	0	0	0	0	0	0	0	0	0	0	0	0	0	0	0	0	0	0	1	1	1	1	1	1	1	1	1	1	1	1
361	male	6	It adds some excitement to class and lets me know that the professor does not take themselves too seriously.	0	0	0	0	0	0	0	0	0	0	0	0	1	0	0	0	0	0	0	0	0	0	0	0	0	0	0	0	0	0	0	0	0	0	1	0	1	0	1	0	1	1	0	0	1	0
362	female	6	Using humor in class makes the class more engaged in the lecture and therefore allows students to better learn the material.	0	1	0	0	1	1	1	0	1	0	1	1	1	1	0	1	0	0	1	0	1	0	0	0	0	0	1	0	0	0	1	0	0	0	1	0	1	0	0	0	0	0	0	0	0	0
363	female	6	I learn better with humor and I pay attention better when something interesting is being said.	0	1	0	0	1	1	0	0	1	1	0	1	1	1	0	1	0	0	1	0	1	0	0	0	0	0	1	1	0	0	0	0	0	0	1	0	1	1	0	0	1	0	0	0	0	0
364	female	5	It's nice to laugh a little while your brain is dying. Also, it keeps me engaged in the lesson.	0	0	0	0	0	0	0	0	0	0	0	0	0	0	0	0	0	0	0	0	0	0	0	0	0	0	0	0	0	0	0	0	0	0	1	1	1	1	1	1	1	1	1	1	1	1
365	female	6	it makes material less intense	0	1	0	0	1	1	0	1	1	0	0	1	1	1	0	1	0	0	1	0	1	0	0	0	0	0	1	0	0	0	0	0	0	0	1	0	0	0	0	0	1	0	0	0	0	0
366	male	5	It really just makes the time go faster, it also entertaining.	0	0	0	0	0	1	0	0	0	0	0	0	0	0	0	0	0	0	0	0	0	0	0	0	0	0	0	0	0	0	0	0	0	0	1	0	0	0	0	0	0	0	0	0	0	0
367	female	6	I appreciate humor in a classroom, because it gives me a sense of the instructor's personality. By getting to know the instructor I feel more comfortable with asking questions, and being able to talk to them in helping me succeed in the class. It also helps me stay interested in the lecture overall, because for me it is very difficult to stay focused for an hour long lecture.	1	1	1	1	1	1	0	1	1	1	1	1	1	1	0	1	0	1	1	1	1	1	1	1	1	0	1	1	0	0	1	0	0	0	0	0	0	0	0	0	1	0	0	0	0	0
368	male	6	It lightens the mood up. I do love science, but at times it can be very dull, so when a professor uses some humor in his or her lecture it just keeps me more engaged.	0	1	0	0	1	1	0	0	1	0	0	1	1	1	0	1	0	0	1	0	0	0	0	0	0	0	0	0	0	0	0	0	0	0	1	0	1	0	0	0	0	0	0	0	0	0
369	male	5	Humor relieves some of the tension built up when learning a new, challenging subject.	0	0	0	0	0	0	0	0	0	0	0	0	1	0	0	0	0	0	0	0	0	0	0	1	0	0	0	0	0	0	0	0	0	0	0	0	0	0	0	0	1	0	0	0	0	0
370	male	5	Most of the time, by using light humor in explaining concepts this can allow me to more easily remember the information.	0	0	0	0	0	0	0	0	0	0	0	0	0	0	0	0	0	0	0	0	0	0	0	0	0	0	0	0	0	0	0	0	0	0	1	0	0	1	0	0	0	0	0	0	0	0
371	female	6	It makes he material less dry and hard to digest and it keeps me awake.	0	1	1	1	1	1	1	1	1	1	1	1	1	1	1	1	1	0	1	0	1	1	0	0	0	0	1	1	0	0	0	1	0	0	1	0	0	0	0	0	0	0	0	0	0	0
372	female	5	It keeps students entertained and it shows that they care to make us laugh.	0	0	0	0	1	1	0	1	1	0	0	0	1	1	0	0	0	0	1	1	1	1	1	0	0	0	0	1	0	0	0	0	0	0	1	0	1	0	0	0	0	0	0	0	0	0
373	female	5	I appreciate it when professors use humor in the classroom because it engages the students more effectively and it keeps students from falling asleep in class.	0	1	0	1	0	1	0	0	1	1	0	1	1	1	0	1	0	0	1	0	1	1	0	0	0	0	0	1	0	0	0	1	0	0	1	0	1	0	1	0	1	1	0	0	1	0
374	male	5	It lightens the mood in the class and keeps the atmosphere from being too stale.	0	1	0	0	0	1	0	1	1	1	0	1	1	1	0	1	0	0	0	0	0	0	0	0	0	0	0	1	0	1	0	0	0	0	1	0	1	0	1	0	1	0	0	0	0	1
375	female	5	It makes the class more fun. It also breaks the ice, letting the students feel less intimidated and more comfortable talking to the professors. It makes the class have a lighter weight, because students most likely enjoy a sense of humor.	0	1	0	1	1	1	1	1	1	1	1	1	1	1	1	1	1	0	1	1	1	1	1	1	1	1	1	1	0	0	1	0	0	1	1	0	0	0	0	0	0	0	0	0	0	0
376	female	6	Keeps me interested in the lecture.	0	1	0	1	1	1	0	1	1	1	0	1	1	1	1	1	0	0	1	1	1	1	0	0	1	0	1	1	0	0	0	0	0	0	1	0	0	0	0	0	1	0	0	0	1	0
377	female	6	It keeps me focused, and helps me relate more to the professors	0	1	0	1	1	1	0	0	1	0	1	1	1	1	0	0	1	0	1	0	1	1	0	0	0	0	1	1	0	0	0	0	0	0	1	0	1	0	0	0	1	1	0	0	1	0
378	female	6	Makes class go by faster, makes them seem relatable.	0	1	0	1	0	1	0	0	1	1	0	1	1	1	0	1	0	0	1	0	1	1	0	1	0	0	1	0	0	0	0	0	0	0	1	0	0	0	0	0	0	0	0	0	0	0
379	male	5	It lightens the mood and get me more engaged. I'm honestly less scared of the professor and want to learn more if they are funny or at least attempt to be.	0	0	0	0	0	0	0	0	0	0	0	0	0	0	0	0	0	0	0	0	0	0	0	0	0	0	0	0	0	0	0	0	0	0	0	0	1	0	0	0	0	0	0	0	0	0
380	female	6	It makes the class more fun and enjoyable, creating a positive classroom environment. It also helps me concentrate better because the subject seems more interesting when there is humor involved.	0	0	0	0	0	0	0	0	0	0	0	0	0	0	0	0	0	0	0	0	0	0	1	0	0	0	0	0	0	0	0	1	0	0	1	1	1	0	1	1	0	1	1	1	1	1
381	male	6		0	1	0	0	1	1	0	1	1	1	0	0	0	0	0	0	0	0	1	0	0	1	1	0	0	0	1	0	0	1	0	0	0	0	1	0	1	0	0	0	1	0	0	0	0	0
382	female	5	Makes me feel more comfortable in a class room setting. Also shows that my instructor is a real person too and can make jokes as well.	0	1	0	1	1	1	1	1	1	1	1	1	1	1	0	1	0	0	1	0	1	1	0	0	1	0	1	0	0	0	0	0	0	0	1	0	0	0	0	0	0	0	0	0	0	0
383	female	6	As we know that science related subject contain more details and memorizes in class, so too much concepts and abstract contents which cause students to boring. However, if the professor expand these science knowledge with humor, most of students are more likely to focus on speaking of professor and memorizing more details in class.	0	0	0	0	0	0	0	0	0	0	0	0	0	0	0	0	0	0	1	0	0	0	0	0	0	0	0	0	0	0	0	0	0	0	1	0	1	0	0	0	0	0	0	0	0	0
384	female	6	The class isnt as tense and it lightens the energy and allows me to relax, especially being that I can overthink things at time in science so a funny professor helps me relax.	0	1	0	0	1	1	0	0	1	0	0	0	0	0	0	0	0	0	1	0	0	1	0	0	0	0	0	0	0	0	0	0	0	0	0	0	0	0	0	0	1	0	0	0	1	0
385	male	4		0	0	0	0	1	1	1	1	0	0	0	0	1	0	0	0	0	0	1	0	0	0	0	0	0	0	1	1	0	0	0	0	0	0	0	0	1	0	0	0	0	0	0	1	0	0
386	female	6	Humor makes learning both more fun and more memorable.	0	1	0	1	1	1	0	1	1	1	0	1	1	1	0	1	0	1	1	1	1	1	1	1	1	0	1	1	0	1	0	0	0	0	1	0	1	0	0	0	1	0	0	0	1	0
387	female	6	It makes the material and professors more relatable	0	1	0	1	1	1	1	1	1	1	1	1	1	1	1	1	1	0	1	0	1	1	0	0	0	0	1	1	0	0	1	0	0	1	1	0	1	0	0	0	0	0	0	0	0	0
388	female	6	It makes class enjoyable and interesting. It keeps me on my toes and paying attention.	0	1	0	1	1	1	1	1	1	1	1	1	1	1	0	0	1	0	1	0	1	0	0	0	0	0	1	0	0	0	0	0	0	0	1	0	0	0	0	0	0	0	0	0	0	0
389	female	5	I love humor and I think using humor breaks down the awkward and strict environments in classrooms. Humor, for me, will make me more likely to speak more to the professor and know that I can approach the professor for help.	0	1	0	1	0	0	0	0	1	1	0	1	1	1	0	1	0	0	1	0	0	0	0	0	1	0	0	0	0	0	0	0	0	0	1	0	1	0	0	0	1	0	0	0	0	0
390	male	5	It makes the call environment less stressful, especially if the material we are learning gets too hard.	0	1	0	1	0	0	0	0	1	0	0	0	1	0	0	0	0	0	0	0	0	0	0	0	0	0	0	1	0	0	0	0	0	0	1	0	1	0	0	0	1	0	0	0	0	0
391	male	4		0	0	0	0	0	0	0	0	0	0	0	0	0	0	0	0	0	0	0	0	0	0	0	0	0	0	0	0	0	0	0	0	0	0	1	0	1	0	0	0	0	0	0	0	0	0
392	male	5	it breaks the tension, especially on a topic that is not easily understood	0	1	0	0	1	0	1	0	0	0	1	0	0	0	0	0	0	0	1	0	0	0	0	0	0	0	1	0	0	0	0	0	0	0	1	1	1	1	1	1	0	1	1	1	1	1
393	female	4		0	1	0	1	0	1	0	1	1	1	0	1	1	1	1	1	0	0	1	0	1	1	0	0	0	0	1	1	0	0	0	0	0	0	1	0	0	0	1	0	1	0	0	0	1	0
394	female	6	It helps me concentrate, making the class less boring	0	0	0	0	0	0	0	0	0	0	0	0	0	0	0	0	0	0	1	0	0	0	0	0	0	0	0	0	0	0	0	0	0	0	1	0	0	0	0	0	0	0	0	0	0	0
395	female	6	Humor makes the topics more interesting and breaks up the monotony of a normal lecture.	0	1	0	0	0	1	0	1	1	0	0	1	1	1	0	0	0	0	1	0	0	0	0	0	0	0	1	0	0	0	0	0	0	0	1	0	0	0	0	0	1	0	0	0	0	0
396	female	6	We feel more comfortable with them.	1	0	0	0	0	0	0	0	0	0	0	0	0	0	0	0	0	0	0	0	0	0	0	0	0	1	0	0	0	0	1	0	0	0	0	0	0	0	0	0	0	0	0	1	0	0
397	male	5	It makes the class more fun and keeps me interested.	0	1	0	0	1	1	0	1	1	1	1	1	1	1	0	1	0	0	1	1	1	0	0	0	0	0	1	0	0	0	0	0	0	0	1	0	0	0	0	0	0	0	0	0	0	0
398	female	6	They make the subject more interesting and more engaging. It is easier to remember certain topics and subjects if humor is used. It also makes me listen more and pay attention.	0	1	0	0	0	0	0	0	0	0	0	1	0	0	0	1	0	0	1	0	0	0	0	0	0	0	0	0	0	0	0	0	0	0	1	0	0	0	0	0	0	0	0	0	0	0
399	female	5	I think when a professor uses humor in a science class, it makes them more reliable to their students. Professors that are funny tend to seem more approachable and more like another human being, not someone who holds all the power about your future GPA.	0	1	0	1	0	1	0	1	1	1	1	1	1	1	1	1	1	0	1	0	1	0	0	0	0	0	1	0	0	0	1	0	0	0	1	0	1	0	1	0	1	1	0	1	0	0
400	female	6	I see humor as breaking the ice. Sometimes lecture or labs or recitation can become quite tiresome and it is nice to hear a joke or two.	0	1	0	1	1	1	0	1	1	0	1	1	1	1	0	1	0	0	1	0	1	1	1	0	0	0	1	0	0	0	0	0	0	0	1	0	1	0	0	0	0	0	0	0	0	0
401	female	6	I think adding humor to science classes helps keep topics interesting and relatable.	0	1	0	0	1	1	0	1	1	1	1	1	1	1	1	1	0	0	1	0	1	0	0	0	0	0	1	0	0	0	0	0	0	0	1	0	1	0	0	0	1	0	0	0	0	0
402	male	6	It's creates an educational and social connection, which enhances memory and retention.	0	1	0	1	1	1	0	0	1	1	0	1	1	1	0	1	0	0	1	0	1	0	0	0	0	0	1	0	0	0	0	0	0	0	1	0	1	0	0	0	1	1	0	0	1	0
403	female	6	Breaks up the intensity of hard sciences	0	1	0	0	0	1	0	1	1	0	0	1	1	1	1	1	0	0	0	0	0	0	0	0	0	0	0	0	0	0	0	0	0	0	1	0	1	0	0	0	1	1	0	0	1	0
404	female	6	Sometimes the topics are so heavy and foreboding that there needs to be a break in the lecure if only to help the information sink in, or come to a natural end before a neew topic can begin. This also engages the students and makes them pay attention a little more.	0	1	0	1	1	1	0	1	1	1	1	1	1	1	0	1	0	0	1	0	1	1	0	0	0	0	1	0	0	0	0	0	0	0	1	0	1	0	0	0	1	0	0	0	0	0
405	male	6	It keeps me engaged in the lecture. I also tend to remember things when they were attached to funny things.	0	0	0	0	0	0	0	0	0	0	0	0	0	0	0	0	0	0	0	0	0	0	0	0	0	0	0	0	0	0	0	0	0	0	1	1	1	1	1	1	1	1	1	1	1	1
406	female	5	I like it because it's a nice way to relieve stress and create a kind environment for learning.	0	1	0	1	1	1	0	1	1	0	0	1	1	1	0	0	0	0	1	1	0	1	1	0	0	1	1	0	0	1	0	0	0	0	1	0	1	0	0	0	1	0	0	0	0	0
407	male	6	Just makes the class more lively. I've had boring teachers in the past and it's hard to pay attention. The use of humor, even if it's terrible, is still very appreciated. Just avoid trying to act hip is all.	0	0	0	0	0	0	0	0	0	0	0	0	0	0	0	0	0	0	0	1	0	0	0	0	0	0	0	0	0	0	0	0	0	0	1	0	0	0	0	1	1	0	0	0	0	0
408	female	6	It makes the overall tone of the class not too serious, but fun and engaging and keeps my attention!	0	1	0	1	1	1	1	1	1	1	1	1	1	1	1	1	0	0	1	0	1	1	0	0	1	0	1	1	0	0	0	1	0	0	1	0	0	0	0	0	0	0	0	0	0	0
409	female	6	It makes the material feel less heavy and makes the environment feel friendlier instead of intimidating.	0	1	0	1	1	1	0	1	1	0	1	1	1	0	0	1	0	0	1	0	1	0	0	0	0	0	1	0	0	0	0	0	0	0	0	0	1	0	0	0	1	0	0	1	0	0
410	female	5	It is hard to simply sit and listen for 50 - 75 minutes at a time, humor breaks things up, and lightens the mood. I didn't say strongly agree because if a joke isn't funny then it doesn't have the same effect.	0	1	0	1	0	1	0	1	1	1	1	0	1	1	0	1	0	0	1	1	1	0	0	0	0	0	1	0	0	0	0	0	0	1	1	0	0	0	0	0	0	0	0	0	0	0
411	female	5	The material in science classes can be very dry at times, so when the professor breaks up the material with a joke, it keeps me engaged in class and makes me want to continue paying attention. I also tend to get overwhelmed in really difficult science classes that I take, so when a professor tells a joke, it helps me feel more relaxed in class.	0	1	0	1	1	1	1	1	1	1	1	1	1	1	1	1	1	0	1	1	1	1	1	0	1	0	1	1	0	0	1	1	0	1	1	0	1	0	0	0	0	0	0	0	0	0
412	male	4		0	1	0	0	1	1	0	0	1	0	0	1	1	1	0	1	0	0	1	0	1	0	0	0	1	0	1	0	0	0	0	0	0	1	1	0	1	0	0	0	1	0	0	0	0	0
413	female	6	It lightens the mood and lets you know that the professors are also human.	0	1	1	1	1	1	1	1	1	1	1	1	1	1	1	1	1	1	1	1	1	1	1	0	1	0	1	1	1	0	1	0	0	1	1	0	1	0	0	0	0	0	0	0	0	0
414	female	6	It helps alleviate the weight of trying to absorb so much information	0	0	0	1	1	0	1	0	1	1	0	1	1	0	0	1	0	0	1	0	1	0	0	0	1	0	0	1	0	0	0	0	0	0	1	0	1	0	0	0	0	0	0	0	0	0
415	male	6	When instructors use humor in their lectures, it makes the environment less stressful and also makes it easier to focus on the lecture itself, rather than just sitting through an hour of straight information, in which case all of the information being presented tends to become jumbled.	0	0	0	0	0	0	0	0	0	0	0	0	0	0	0	0	0	0	0	0	0	0	0	0	0	0	0	0	0	0	0	0	0	0	1	1	1	1	1	1	1	1	1	1	1	1
416	female	6	Science is a tough subject so when the professors use humor it really lightens the mood and it makes me think that the professors care about the students because they want us to not be so serious and stressed about their class.	0	1	0	1	1	1	0	1	1	1	1	0	1	1	0	1	0	0	1	0	0	1	0	0	0	0	1	0	0	0	0	0	0	0	1	0	1	0	0	0	1	0	0	0	0	0
417	female	6	It makes the class more bearable and helps me be more receptive to the lessons.	0	1	0	0	0	1	0	0	1	0	0	1	0	0	0	1	0	0	0	0	0	1	1	0	0	0	1	0	0	0	0	0	0	0	1	0	1	0	0	0	1	0	0	0	0	0
418	female	6	If an instructor uses humor in class I am more likely to frequent that class. Humor makes some of the sciences a little more tolerable.	0	1	0	1	1	1	0	1	1	1	1	1	1	1	0	1	0	0	1	0	1	1	1	0	1	0	1	0	0	0	0	1	0	0	1	0	1	0	0	0	1	0	0	0	0	0
419	male	6	It helps to liven up what can often be very boring and monotonous memorization and helps me refocus mid/lecture.	0	0	0	0	0	0	0	0	0	0	0	0	0	0	0	0	0	0	0	0	0	0	0	0	0	0	0	0	0	0	0	0	0	0	1	0	1	0	0	0	0	0	0	0	0	0
420	male	6	I believe humor makes the class more interesting which would keep the students more interested and motivated to learn.	0	1	0	0	1	1	0	0	1	0	0	0	1	1	0	0	0	0	1	0	1	0	0	0	1	0	1	0	0	0	0	0	0	0	0	0	0	0	0	0	1	0	0	0	0	0
421	female	5	my professor use humor in the classroom it makes students excited to go to class and be entertained.	0	1	0	0	1	1	1	1	1	0	1	1	1	1	0	1	0	0	0	0	1	0	0	0	0	0	1	0	0	0	0	0	0	0	1	0	0	0	0	0	0	0	0	0	0	0
422	female	1		0	1	0	1	1	1	1	1	1	0	1	0	1	1	1	1	0	0	1	1	1	1	1	0	1	0	1	1	0	0	1	0	1	1	0	0	1	0	0	0	1	1	0	0	0	1
423	female	6	I appreciate it because it makes class fun and not boring and when a class is boring I do not learn.	0	0	0	1	0	1	0	0	0	0	0	0	1	0	0	0	0	0	1	1	0	0	0	0	0	0	1	0	0	0	0	0	0	0	1	0	1	0	0	0	1	0	0	0	0	0
424	male	5	Humor is human. Textbooks and other literature are often dry and present the information in the most direct way possible. However, the human element in lectures allow for students to remember certain topics and be more engaged.	0	1	1	0	0	1	0	0	1	0	0	0	0	1	0	1	0	0	0	1	0	0	0	0	0	0	0	0	0	0	0	0	0	0	1	0	0	0	0	0	0	1	0	0	1	0
425	male	6	It lightens up the mood and makes it seem that the material is not really that difficult to learn	0	1	0	1	0	1	1	1	1	0	1	0	0	1	1	0	0	0	1	0	1	0	0	0	0	0	1	0	0	0	0	0	0	0	0	0	1	0	0	0	0	0	0	0	0	0
426	male	6	It helps to lighten the mood. Let's face it, some science courses are tough. Also, science courses can be pretty dense or monotonous at times, so a little humor thrown in keeps it much more livable!	0	0	0	0	0	0	0	0	0	0	0	0	0	0	0	0	0	0	0	0	0	0	0	0	0	0	0	0	0	0	0	0	0	0	1	0	1	0	0	0	0	0	0	1	0	0
427	female	6	When instructors use humor in science classes, it keeps me more focused and engaged on what we are going through in class because I love humor and it makes the instructor more relatable.	0	1	1	1	1	1	1	1	1	1	1	1	1	1	1	1	1	0	1	0	1	1	1	0	1	0	1	1	0	0	1	0	0	0	1	0	1	0	0	0	0	0	0	0	0	0
428	female	5	It makes the class more entertaining and engaging. It makes the teacher seem more related instead of always being so bland.	0	1	0	1	1	1	1	1	1	1	1	1	1	1	1	0	0	0	1	1	1	1	1	0	1	0	1	1	0	0	1	0	1	0	1	0	0	0	0	0	0	0	0	0	0	0
429	female	5	When the instructors use humor, the classroom does not feel soo tenses	0	1	0	1	1	1	0	0	0	0	0	0	0	0	0	0	0	0	1	0	0	0	0	0	0	0	0	0	0	0	0	0	0	0	1	0	0	0	0	0	1	0	0	0	0	0
430	female	5	I appreciate instructors using humor in a college science class because I think it lightens up the mood and gives the students, and maybe even the professor, a break from the heavy feeling of learning and doing well in class.	1	1	0	0	1	0	0	0	0	0	1	0	1	1	0	1	0	0	1	1	1	0	0	0	1	0	1	0	0	0	0	0	0	0	0	0	1	0	0	0	0	0	0	0	0	0
431	female	6		0	1	0	1	1	1	1	1	1	1	1	1	1	1	1	1	1	0	1	0	1	1	1	0	1	0	1	1	0	0	0	1	0	0	1	0	0	0	0	0	0	0	0	0	0	0
432	female	6	When professors use humor it makes a lecture more interesting. When a difficult topic is brought up with the association of a joke, later when trying to remember the information later it will be more rememberable	0	1	0	0	1	1	0	1	1	1	1	1	1	1	1	0	1	0	1	0	0	1	1	0	1	0	1	1	0	0	0	0	0	1	1	0	1	0	0	0	0	0	0	0	0	0
433	male	6	It makes the class more engaging and interactive.	0	0	0	0	0	0	0	0	0	0	0	0	0	0	0	0	0	0	0	0	0	0	0	0	0	0	0	0	0	0	0	0	0	0	1	0	0	0	0	0	0	0	0	1	0	0
434	male	6	Humor can be used to bridge the gap between student and teacher. It can also be useful to communicate difficult subjects.	0	0	0	0	0	0	0	0	0	0	0	0	0	0	0	0	0	0	0	0	0	0	0	0	0	0	0	0	0	0	0	1	0	0	1	1	1	1	1	1	1	1	1	1	1	1
435	female	5	College science courses can be intimidating and stressful at times. By instructors incorporating humor, it helps to put me at ease and to enjoy the class more. This ultimately promotes better learning and retention.	0	1	0	1	0	1	0	1	1	1	0	1	1	0	1	1	0	0	1	0	0	0	0	0	0	0	0	0	0	0	0	0	0	0	1	0	0	0	0	0	0	0	0	0	0	0
436	male	6	it takes less stress of the hard material they are teaching	0	0	0	0	1	0	0	0	0	0	0	0	0	0	0	0	0	0	0	0	0	0	0	0	0	0	1	0	0	0	0	0	0	0	0	0	0	0	0	0	1	0	0	0	0	0
437	male	5	It keeps the mood light. It helps me to stay focused because it is more entertaining.	0	0	0	0	0	0	0	0	0	0	0	0	0	0	0	0	0	0	0	0	0	0	0	0	0	0	0	0	0	0	0	0	0	0	1	0	1	0	0	0	0	0	0	0	0	0
438	female	6	I appreciate when professors use humor is science classes because it allows me to stay engaged and it makes me want to pay attention more. Humor in science classes also help me learn when it is used to explain a concept because then I remember the joke or what ever humorous was said to explain that concept and it allows me to remember it.	0	0	0	0	0	0	0	0	0	0	0	0	0	0	0	0	0	0	0	0	0	0	0	0	0	0	0	0	0	0	0	0	0	0	1	1	1	1	1	1	1	1	1	1	1	1
439	female	4		0	1	0	1	1	1	0	0	1	1	0	1	1	1	1	0	0	0	1	0	1	1	1	0	1	0	1	1	0	0	0	0	0	0	1	0	1	0	0	0	1	0	0	0	0	0
440	NA	5	It makes long lectures more interesting. It also helps me remember topics more because I can remember the associated joke. Additionally, it makes my professors seem more approachable.	0	1	0	1	1	1	1	1	1	0	1	1	1	1	1	1	1	0	1	1	1	1	1	0	1	0	1	1	0	0	1	0	0	0	1	0	0	0	0	0	0	0	0	0	0	0
441	female	5	Because we are science majors and have a lot on our plates, a little humor here and there can help lighten the mood and help us keep in mind that our professors are not the bad guys.	0	1	0	0	0	0	0	0	1	1	0	1	1	0	0	1	0	1	1	1	0	1	0	1	0	0	0	0	0	1	0	0	0	1	1	0	0	0	0	0	0	0	0	0	0	0
442	male	6	It makes the course material more interesting. Plus, many college students, myself included, tend to zone out during lectures, so humor is one way of keeping our attention.	0	0	0	0	0	0	0	0	0	0	0	0	0	0	0	0	0	0	0	0	0	0	0	0	0	0	0	0	0	0	0	0	0	0	1	1	1	1	1	1	1	1	1	1	1	1
443	female	5	Sometimes, humor is relative to the subject, and helps me remember the material	0	0	0	1	1	0	0	0	0	0	0	0	1	0	0	0	0	0	1	0	0	0	0	0	0	0	1	0	0	0	0	0	0	0	0	0	0	0	0	0	0	0	0	0	0	0
444	female	6	When instructors utilize humor in their lecture it makes the topic more interesting and a lot of the time more memorable.	0	1	0	1	0	1	1	1	1	1	1	1	1	1	1	1	0	1	1	0	1	1	1	0	1	0	1	1	0	0	1	1	0	1	1	1	1	1	1	1	1	1	1	1	1	1
445	female	5	It breaks up all the information that is coming at you in class. It also makes the instructor and the class or relatable	0	1	0	0	1	1	1	1	1	0	1	1	1	1	1	1	1	0	1	0	1	0	0	0	0	0	1	0	0	0	0	0	0	0	1	0	0	0	0	0	0	0	0	0	0	0
446	female	6	Implementing humor into lectures alleviates some stress I may feel in the moment when we are covering new material or if I'm even just feeling slightly overwhelmed. It also makes that moment in the lecture memorable. For instance, if we were learning a new topic and the professor makes a joke about it, it would be easy for me to recall that joke and also remember what specific material we were co…	0	0	0	0	0	0	0	0	1	1	0	1	1	0	0	0	0	0	1	0	0	0	0	0	0	0	0	0	0	0	0	0	0	0	1	0	1	0	1	1	1	1	0	0	1	0
447	female	5	I think science can be sometimes be very complex and maybe even a little boring at times (depending on the class) so I think the use of humor can often grab attention and also lighten the mood. It can also be good for relating certain information and creating analogies	0	1	0	1	1	1	1	0	1	1	1	1	1	1	1	1	1	0	1	0	1	0	0	0	0	0	1	1	0	0	0	0	0	1	1	0	0	0	0	0	0	0	0	0	0	0
448	female	5	If a professor is too serious, it can be easy to lose focus and wander my mind somewhere else because I get bored. So it is a nice refreshment when a professor cracks a joke, it keeps my attention for the rest of the lecture.	0	1	1	1	1	1	1	1	1	1	1	1	1	1	1	1	0	1	0	1	1	1	1	0	0	0	1	1	0	0	1	0	1	1	1	0	0	0	0	0	0	0	0	0	0	0
449	female	5	It makes class a more inviting and conducive environment, in turn making listening and learning more interesting versus feeling there is a brick wall barricading you and a robot that reads the slides.	0	1	0	1	1	1	0	1	1	1	1	1	1	1	0	1	0	0	1	0	1	0	0	0	1	0	1	0	0	0	0	0	0	0	1	0	1	0	0	0	1	0	0	0	0	0
450	female	6	Helps make the class less stressful and it makes it more enjoyable while learning. It causes me to pay more attention to my professor so I don't miss another joke.	0	1	0	1	1	1	1	0	1	1	1	1	1	1	0	1	0	0	1	0	1	0	0	0	0	0	1	1	0	0	1	1	0	0	1	0	1	0	0	0	0	1	0	0	0	0
451	female	6	I appreciate when instructors use humor because it keeps me more engaged in the class.	0	1	0	1	1	1	0	1	1	1	0	1	1	1	0	1	0	1	1	1	1	1	0	1	1	0	1	1	0	1	0	0	0	1	1	0	0	0	0	0	0	0	0	0	0	0
452	female	6	It makes me more comfortable and makes the instructor more personable.	0	1	0	1	1	1	0	0	1	1	1	1	1	1	0	1	0	0	1	0	1	1	0	0	1	0	1	1	0	0	0	0	0	0	1	0	0	0	0	0	1	0	0	0	0	0
453	female	6	I think that science classes can be tough and long. When humor is added, it lightens the mood and makes the class less stressful.	0	1	0	0	1	1	0	1	1	1	1	1	0	0	0	1	0	0	1	0	1	1	0	0	0	0	1	1	0	0	0	0	0	0	1	0	1	0	0	0	0	0	0	0	0	0
454	male	6	Laughter makes it enjoyable to attend classes. Without humor, I might as well just be reading a transcript since the delivery doesn't matter.	0	0	0	0	0	0	0	0	0	0	0	0	0	0	0	0	0	0	0	0	0	0	0	0	0	0	0	0	0	0	0	0	0	0	1	1	1	1	1	1	1	1	1	1	1	1
455	female	6	When instructors use jokes with their lectures it makes it easier to make connections between terms and their meanings.	0	0	0	1	1	0	0	1	0	1	1	1	1	1	0	1	0	0	1	0	1	0	0	0	0	0	1	1	0	0	0	0	0	0	1	0	0	0	0	0	0	0	0	0	0	0
456	male	6	When humor is used in class, it lightens the mood of the classroom and makes the learning environment a lot more interactive and fun.	0	1	0	0	1	1	0	0	1	0	0	1	1	1	0	1	0	0	0	0	1	0	0	0	0	0	1	1	0	0	0	0	0	0	1	0	1	0	0	0	1	1	0	0	0	0
457	male	6	Humor gives the professor much more personality and it's nice to see that. I connect with professors with real personalities and those who aren't just robots reading the slides. It makes me want to pay attention and care about the subject.	0	1	0	0	0	1	0	0	1	0	0	0	1	1	0	1	0	0	1	0	0	0	0	0	0	0	0	0	0	0	0	0	0	0	1	0	1	1	1	0	1	1	0	1	1	0
458	female	5	It makes the class more interesting by keeping you more engaged with humor which almost everyone can relate with.	0	1	0	1	1	1	0	1	1	1	0	1	1	1	1	1	0	0	1	0	1	0	0	0	1	0	1	0	0	0	0	0	0	0	1	0	1	0	0	0	1	0	0	0	1	0
459	female	6	I think it lightens the mood when teachers use humor during lectures. Sometimes it might wake up some people if they weren't paying attention. I've never had like too much humor where it was over the top but I'm sure there is a good level of humor teachers can reach without going overboard.	0	0	0	0	0	0	0	0	1	1	0	1	0	0	0	1	0	0	0	0	0	0	0	0	0	0	0	0	0	0	0	0	0	0	1	0	0	0	0	0	0	0	0	0	0	0
460	female	5	It lightens the mood sometimes when learning about difficult and potentially stressful topics.	0	1	0	1	1	1	0	1	1	1	1	1	1	1	0	1	0	0	1	1	1	1	1	0	1	0	1	0	0	0	0	1	0	0	1	0	1	0	0	0	0	0	0	0	0	0
461	male	6	Science lectures can get a little dry sometimes. I feel that when my professors work in some comedy routine, it helps me pay attention and makes me actually want to attend lecture.	0	0	0	0	0	0	0	0	0	0	0	0	0	0	0	0	0	0	0	0	0	0	0	0	0	0	0	0	0	0	0	0	0	0	1	1	0	1	1	1	1	1	1	1	1	1
462	female	6	College science classes have a tendency to be daunting and thought of as a "foreign language" but when humor can be used, the fear of the subject is lessened and the subject is felt to be more approachable.	0	1	0	1	1	1	1	1	1	1	1	1	1	1	0	1	0	0	1	0	1	0	0	0	1	0	1	0	0	0	0	0	0	0	1	0	0	0	0	0	0	0	0	0	0	0
463	male	6	I know there is a weird dynamic of power in the classroom. The teacher knows and the student doesnt, therefore the teacher has authority and influence over the student in many ways. However, using humor does a lot to remove whatever barriers this power structure puts in place. It is easier to relate to the teacher and feel more connected with the lectures when the professors use humor because it …	0	1	0	1	1	1	0	1	1	0	1	1	1	1	0	1	0	0	1	0	1	0	0	0	0	0	1	0	0	0	0	0	0	0	1	0	0	0	0	0	1	0	0	0	0	0
464	male	6	It makes teacher seem more approachable and makes the classroom feel more relaxed and inviting. Not so much as a rigid lecture.	0	0	0	0	0	0	0	0	0	0	0	0	0	0	0	0	0	0	0	0	0	0	0	0	0	0	0	0	0	0	0	0	0	0	1	1	1	1	1	1	1	1	1	1	1	1
465	female	4		0	1	0	1	1	1	0	1	1	1	0	1	1	1	1	1	0	0	1	0	0	1	1	0	0	0	1	1	0	0	0	0	0	0	1	0	0	0	0	0	1	0	0	0	1	0
466	male	6	Makes class more interactive and insterering, as long as helping me remember certain concepts	0	1	0	1	1	1	0	1	1	1	0	1	1	1	0	1	0	0	1	0	1	1	0	0	0	0	0	1	0	0	0	0	0	0	1	0	0	0	0	0	1	0	0	0	0	0
467	female	6	It brings an ease to the mood, its almost like comedic break in a tragedy.	0	0	0	0	0	0	0	0	0	0	0	1	0	0	0	0	0	0	0	0	0	1	0	0	0	0	0	0	0	0	0	1	0	0	1	1	1	0	1	1	1	1	0	0	1	0
468	female	6	Keeps us engaged and makes them more personable	0	1	0	1	1	1	0	1	1	0	1	1	1	1	0	1	0	0	0	0	1	1	1	0	0	0	1	0	0	0	0	0	0	0	1	0	0	0	0	0	1	0	0	0	0	0
469	male	6	It provides a fun and enjoyable dynamic to the classroom	0	0	0	1	0	1	0	0	1	0	0	0	1	0	0	1	0	0	1	0	0	0	0	0	0	0	0	1	0	0	0	0	0	0	1	0	1	0	0	0	1	1	0	0	0	0
470	female	6	This makes learning about sometimes dull topics, a little more interesting	0	1	0	1	1	1	1	1	1	1	1	1	1	1	1	1	1	0	1	0	1	1	0	0	1	0	1	1	0	0	1	1	0	0	1	0	0	0	0	0	0	0	0	0	0	0
471	female	5	Having humor in the classroom makes the learning process more enjoyable	0	0	0	1	0	1	0	0	0	1	0	1	1	1	0	1	0	1	1	0	0	1	0	1	1	0	0	0	0	0	0	0	0	0	1	0	0	0	0	0	1	0	0	0	1	0
472	female	5	Humor in college science from instructors makes the classroom setting more relaxed and comfortable. Also, depending on the joke, some jokes can help with memorization of a certain concept.	0	0	0	1	0	1	0	0	1	1	0	1	1	1	0	1	0	1	1	0	0	1	1	1	1	0	0	0	0	0	0	0	0	1	1	0	1	0	0	0	1	0	0	0	1	0
473	female	5	At times, humor can make concepts more memorable.	0	0	0	1	0	1	0	0	0	1	0	0	0	0	0	1	0	0	1	0	0	0	0	0	0	0	0	0	0	0	0	0	0	0	1	0	0	0	0	0	0	0	0	0	0	0
474	male	6	They become less threatening and I feel as I can speak to them more comfortably since I know they have a sense of humor.	1	1	1	1	1	1	1	1	1	1	1	1	1	1	1	1	1	1	1	1	1	1	1	1	1	1	1	1	1	1	1	1	1	1	1	1	1	1	1	1	1	1	1	1	1	1
475	female	6	It keeps me awake during lecture. It keeps it more interesting. It also helps me remember. The joke might help me relate to the concept the professor is trying to teach.	0	1	0	1	1	1	0	1	1	1	1	1	1	1	0	1	0	0	1	1	1	0	0	0	1	0	1	0	0	0	0	0	0	0	1	0	1	0	0	0	1	0	0	0	0	0
476	male	5	Makes the class more enjoyable and relatable. Lightens mood.	0	1	0	0	1	0	0	0	0	0	0	0	1	0	0	0	0	0	1	0	0	0	0	0	0	0	0	0	0	0	0	0	0	1	1	0	1	0	0	0	1	0	0	0	0	0
477	female	4		0	1	1	1	1	1	1	1	1	1	1	1	1	1	1	1	1	0	1	0	1	0	0	1	1	1	1	1	0	1	1	0	0	0	1	0	0	0	0	0	0	0	0	0	0	0
478	male	6	They make the material more enjoyable and deviate from the monotonous environment that a college class can be.	0	1	0	1	0	1	0	1	1	1	1	1	1	1	0	1	0	0	0	0	1	0	0	0	1	0	1	1	0	0	0	0	0	0	1	0	1	0	0	0	1	0	0	0	0	0
479	female	6	I like it because it makes class interesting	0	1	0	1	1	0	0	0	1	1	1	1	1	1	0	1	1	0	1	1	1	1	1	0	1	0	1	1	0	0	0	1	0	1	1	0	1	0	0	1	1	1	0	0	0	0
480	male	6	Science can become extremely boring at times. I feel like the humor can lighten up the room after a long, dull lecture. Even if I'm not enjoying the material being lectured, humor keeps me intrigued.	0	1	0	1	1	1	0	0	1	1	0	1	1	1	0	0	0	0	1	0	1	0	0	0	0	0	1	0	0	0	0	0	0	0	1	0	1	0	0	0	1	0	0	0	1	0
481	female	6	Humor is often based on surprising connections between two things, and those connections can be easier to remember than the raw content, so it helps me remember. Humor also helps me pay attention, which indirectly improves my memory of the material. Furthermore, I tend to more greatly respect professors who are funny. I think using humor shows that the professor is interested in teaching the clas…	0	1	0	1	0	1	0	1	1	1	0	1	1	1	0	1	0	0	1	1	1	1	0	0	0	0	0	0	0	0	0	1	0	0	1	0	0	0	1	0	1	1	0	0	1	0
482	male	6	I like it because if the topic is dry or if the lecture is just long, it breaks up the monotony and makes the lecture more fun	0	1	0	1	0	1	0	0	0	1	0	0	1	0	0	0	0	0	1	1	0	0	0	0	1	0	0	0	0	0	0	0	0	0	1	0	1	0	0	0	0	0	0	0	0	0
483	male	6	It makes the lectures more bearable and makes myself want to go more. Because most my lectures arent for credit.	0	0	0	0	0	0	0	0	0	0	0	0	0	0	0	0	0	0	0	0	0	0	0	0	0	0	0	0	0	0	0	0	0	0	1	1	1	1	1	1	1	1	1	1	1	1
484	male	6	I appreciate instructor use of humor as it changes the tone of the overall learning experience. Humor within classes allows me think about class in less serious manner makes me to take work less serious and more fun as I make connections to things said in classes.	0	0	0	0	0	0	0	0	0	0	0	0	0	0	0	0	0	0	0	0	0	0	0	0	0	0	0	0	0	0	0	0	0	0	1	1	1	1	1	1	1	1	1	1	1	1
485	female	6	When the professor is able to be funny, and lively it makes it easier to have continual focus in class. Especially if the class is comprised of nothing but a 75 minute lecture. These type of classes are difficult to concentrate in when it is straight lecture and a good sense of humor and its incorporation into a lecture and class is beneficial for the students in my opinion.	0	0	0	0	1	0	0	0	1	0	0	1	1	0	0	0	0	0	0	0	0	0	0	0	0	0	1	0	0	0	0	0	0	0	1	0	1	0	0	0	1	1	0	0	1	0
486	male	6	College sciences classes can cover a lot of material and terminology all within one lecture, so humor can be very helpful in brightening the mood of students and increasing focus. Additionally, humor can help with remembering and learning tough new topics!	0	1	0	1	1	1	1	1	1	1	1	1	1	1	1	1	0	0	1	0	1	1	1	0	1	0	1	1	0	0	1	0	0	1	1	0	0	0	0	0	0	0	0	0	0	0
487	female	6	I aprreciate it very much when instructors use humor because it is more engaging, personable and enjoyable. It breaks up the monotony of a lecture. And I just like funny things, who doesn't?	0	0	0	0	0	0	0	0	0	0	0	0	0	0	0	0	0	0	0	0	0	0	0	0	0	0	0	0	0	0	0	0	0	0	1	0	0	0	0	0	0	1	0	0	1	0
488	male	5	It makes it easier to relate to the professors and it makes the class less dry.	0	1	0	1	1	1	0	0	1	1	0	1	1	1	0	0	0	0	1	0	1	1	1	0	1	0	1	0	0	0	0	0	0	0	1	0	0	0	0	0	1	0	0	0	1	0
489	male	6	I appreciate because it definitely lightens up the mood of the entire class, and definitely makes me want to learn.	0	0	0	0	0	0	0	0	0	0	0	0	0	0	0	0	0	0	0	0	0	0	0	0	0	0	0	0	0	0	0	0	0	0	1	0	1	0	0	0	0	0	0	0	0	0
490	female	5	It is fine if they do not. But I always appreciate a little science humor that is related to our field. It makes me feel smart and nerdy. I enjoy a good science joke.	0	1	1	1	1	1	1	1	1	1	1	1	1	1	1	1	1	1	1	1	1	1	1	1	1	1	1	1	0	1	1	0	1	1	1	0	0	0	0	0	0	0	0	0	0	0
491	female	5		0	1	0	1	1	1	0	0	0	0	0	0	1	1	0	0	0	0	0	0	1	0	0	0	1	0	1	0	0	0	0	0	0	0	1	0	0	0	0	0	0	0	0	0	0	0
492	male	5	I like when teachers are capable are being humorous when its not a forced action. I enjoy it when professors upset the usually lesson with some type of comedy but not at the expense of deviating far from the class.	1	1	1	1	1	1	1	1	1	1	1	1	1	1	1	1	1	1	1	1	1	1	1	1	1	1	1	1	1	1	1	1	1	1	1	1	1	1	1	1	1	1	1	1	1	1
493	female	6	It allows be to better apply the subject to the joke, so when I go about taking the test I can apply the content to the joke. Also, it makes me feel more comfortable with the instructor and feel comfortable to ask.	0	1	0	1	0	0	0	0	1	1	0	0	0	0	0	1	0	0	0	0	0	0	0	0	0	0	0	0	0	0	0	0	0	0	1	0	1	0	0	0	0	0	0	0	1	0
494	male	6	Any class can benefit from a little humor. Laughter lightens the mood and makes learning more enjoyable.	0	0	0	0	0	0	0	0	0	0	0	0	0	0	0	0	0	0	0	0	0	0	0	0	0	0	0	0	0	0	0	0	0	0	1	0	1	0	0	0	0	0	0	0	0	0
495	female	6	I think it just makes the class more enjoyable and allows the students to interact more with the instructor. Also sometimes the funny jokes highlight my day if it was really funny.	0	0	0	0	0	0	0	0	0	0	0	0	0	0	0	0	0	0	0	0	0	0	0	0	0	0	0	0	0	0	0	0	0	0	1	0	1	1	1	1	1	1	0	0	1	0
496	male	6	Humor aids in relatability and respect	0	0	0	0	0	0	0	0	0	0	0	0	0	0	0	0	0	0	0	0	0	0	0	0	0	0	0	0	0	0	0	0	0	0	1	1	1	1	1	1	1	1	1	1	1	1
497	female	5	If professors can relate the material to something funny, then it makes the subject more interesting, and it might help make mneumonics and make it easier to remember.	0	1	0	1	1	1	1	1	1	0	1	1	1	1	0	1	1	0	1	0	1	1	1	0	0	0	1	0	0	0	1	0	0	0	1	0	1	0	0	0	0	0	0	0	0	0
498	female	6	It helps me to pay attention and it is a nice break from difficult material. I am more likely to listen when I enjoy what I am listening to.	0	1	0	1	1	1	0	0	1	1	0	1	1	1	0	0	0	0	1	0	1	0	0	0	0	0	1	1	0	0	0	0	0	0	1	0	1	0	0	0	1	0	0	0	0	0
499	female	6	It makes me be much more interested and engaged in class. It doesn't feel boring or uninteresting.	0	0	0	0	0	0	0	0	0	0	0	0	0	0	0	0	0	0	0	0	0	0	0	0	0	0	0	0	0	0	0	0	0	0	1	0	0	0	0	0	0	0	0	0	0	0
500	female	4		0	1	0	1	1	1	0	1	1	1	1	1	1	1	0	1	0	0	1	1	1	1	1	0	1	0	1	0	0	0	0	0	0	0	1	0	0	0	0	0	1	0	0	0	0	0
501	female	6	I appreciate when instructors use humor in college science courses because it really shows the motivation they have towards a particular topic and from my experience it makes it easier for me to remember when reviewing my notes when I can recall the humor used at that particular moment.	0	1	0	1	0	1	0	0	0	0	0	0	1	1	0	0	0	0	0	0	0	0	0	0	1	0	0	0	0	0	0	0	0	0	1	0	1	0	1	0	1	1	0	1	0	1
502	female	6	Humor is engaging- it helps keep me attentive to the lecture. It also is personable- it makes the professors seem more approachable and on our level. Finally, it is memorable- thinking back to a surprising joke or spurt of humor in lecture would definitely help me remember the related material.	0	1	0	1	0	1	0	0	1	1	0	1	1	1	0	1	0	0	1	0	0	0	1	0	0	0	0	1	0	0	0	1	0	0	1	0	0	0	1	0	1	1	0	0	1	0
503	male	5	It lightens the mood especially when there are so many people in the class it is a good way to not only keep the students interested but also gets the subject across to the class.	0	1	0	0	1	1	1	1	1	0	0	1	0	1	1	0	1	0	1	0	0	1	0	0	0	0	1	0	0	0	1	0	0	0	1	0	0	0	0	0	0	0	0	0	0	0
504	male	6	Humor engages the class and makes the lecture more interesting and easy to follow. Often times I find myself falling asleep in large lecture halls with tons of science information that is boring and not exciting to me. When instructors incorporate humor into their lectures I find myself paying attention again and actually being engaged.	0	0	0	0	0	0	0	0	0	1	0	1	1	0	0	1	0	0	1	0	0	0	0	0	0	0	0	1	0	0	0	0	0	0	1	0	1	0	0	0	1	0	0	0	0	0
505	male	6	When professors add humor to any lecture it creates a small memory that help remember the rest of the material.	0	0	0	0	0	0	0	0	0	0	0	0	0	0	0	0	0	0	0	0	0	0	0	0	0	0	0	0	0	0	0	0	0	0	1	0	1	0	0	0	0	0	0	0	0	0
506	female	6	If it's a boring class or hard class, it just lightens up the mood.	0	1	0	1	1	1	0	0	1	1	0	1	1	0	0	1	0	0	1	0	0	1	1	0	1	0	1	1	0	0	0	1	0	0	1	0	1	0	0	0	0	0	0	0	0	0
507	female	6	Using humor keeps the class interesting. When a class subject is really boring, it helps when the instructor tries to make the best of it by throwing a few jokes or stories.	0	1	0	1	1	1	0	1	1	1	1	1	1	1	0	1	0	0	1	0	1	0	0	0	1	0	1	0	0	0	0	0	0	0	0	0	1	0	0	0	0	0	0	0	0	0
508	female	6	It makes me feel better and less nervous. When the professors make jokes it makes me feel like they are trying to put in the extra effort to engage their students in the lesson, therefore I automatically associate that professor with someone who really cares about his/her students. Also it helps with the weird anxiety that lecture halls give me.	0	1	0	1	1	1	0	1	1	1	1	1	1	1	0	1	0	0	1	1	1	0	0	0	0	0	1	1	0	0	0	0	0	0	1	0	1	0	0	0	1	0	0	0	0	0
509	female	5	Makes the class fun	0	1	0	1	1	1	0	1	0	0	0	1	1	1	1	1	0	0	1	0	1	0	0	0	0	0	0	0	0	0	0	0	0	0	1	0	1	0	0	0	1	0	0	0	0	0
510	female	6	It breaks up the dry material that we are learning	0	1	0	1	0	1	0	1	1	1	1	1	1	1	0	1	1	1	1	0	1	1	1	1	1	0	1	1	0	1	1	1	0	1	0	0	0	0	0	0	1	0	0	0	0	0
511	female	5	Sometimes humor can alleviate the awkwardness between the students and the instructor. I particularly find that using humor can serve as a refresher from all the material that is learned, like taking a moment to compose yourself before jumping right back at it.	0	1	0	1	0	1	0	0	1	1	0	1	1	1	0	1	0	0	1	0	1	1	0	0	1	0	1	0	0	0	0	0	0	0	1	0	1	0	0	0	1	1	0	0	1	0
512	female	6	It relieves the students from stress with a little humor incorporated into lesson.	0	1	0	1	1	1	0	1	1	1	0	1	1	1	0	1	0	0	1	0	1	1	1	0	1	0	1	1	0	0	0	0	0	0	1	0	1	0	0	0	1	0	0	0	1	0
513	female	6	It keeps the subject interesting.	0	1	0	1	0	1	0	1	1	1	0	0	1	1	1	1	0	0	1	0	0	0	0	0	0	0	1	0	0	0	0	0	0	0	1	0	0	0	0	0	1	0	0	0	0	0
514	NA	4		0	0	0	0	0	0	0	0	0	0	0	0	0	0	0	0	0	0	0	0	0	0	0	0	0	0	0	0	0	0	0	0	0	0	1	0	1	0	0	0	0	0	0	0	0	0
515	female	6	It engages the class more, makes it easier to pay attention and creates a better relationship between student and professor	0	1	0	1	1	1	0	0	1	1	0	1	1	1	0	1	0	0	0	0	0	1	1	0	0	0	1	0	0	0	0	1	0	0	1	0	1	0	0	0	1	1	0	0	1	0
516	female	6	It makes being in the class more enjoyable and that the professors understand that we are there to learn but also need some humor, to act as a break, since we are just human.	0	1	0	1	1	1	0	1	1	1	1	1	1	1	0	1	0	0	1	0	1	1	1	0	0	0	1	0	0	0	0	0	0	0	1	0	0	0	0	0	0	0	0	0	0	0
517	female	6	Its allows for a break in the lecture. You have a second to relax your brain and just laugh for a second.	0	1	0	1	1	1	0	1	1	1	1	1	1	1	1	1	1	0	1	0	1	0	0	0	1	0	1	0	0	0	1	0	0	0	1	0	1	0	0	0	1	0	0	0	0	0
518	female	4		0	1	0	0	1	0	1	0	1	1	1	0	0	1	0	0	0	0	1	0	1	1	0	0	0	0	1	0	0	0	1	1	0	0	1	1	1	1	0	1	0	1	0	1	0	0
519	female	6	It makes them more relatable	0	1	0	1	1	1	0	0	1	1	1	1	1	1	0	1	0	0	1	0	0	1	0	0	1	0	1	1	0	0	0	0	0	0	1	0	0	0	0	0	1	0	0	0	0	0
520	female	6	The material can be hard sometimes and the information can get dull. Using humor keeps me interested and helps prevent me from a wandering mind	0	1	0	1	1	1	1	1	1	1	1	1	1	1	1	1	1	0	0	0	1	1	1	0	1	0	1	0	0	0	0	0	0	0	1	0	0	0	0	0	0	0	0	0	0	0
521	male	6	The jokes (bad as they may be) can sometimes be helpful in recalling information on tests as well as it keeps me engaged during lecture.	0	0	0	0	0	0	0	0	0	0	0	0	0	0	0	0	0	0	0	0	0	0	0	0	0	0	0	0	0	0	0	0	0	0	1	1	1	1	1	1	1	1	1	1	1	1
522	female	6	I feel like adding humor to the lecture keeps me interested. Not that the material isn't fascinating, but it can be a lot to take in. Especially when there's so much information being shown it can be overwhelming. I guess what I'm trying to say is that humor is relaxing and allows me to focus.	0	0	0	0	0	0	0	0	0	0	0	0	0	0	0	0	0	0	0	0	0	0	0	0	0	0	0	0	0	0	0	0	0	0	0	0	0	0	0	0	1	0	0	0	0	0
523	female	6	it gets the students more interested in the lecture.	0	0	0	0	0	0	0	0	0	0	0	0	0	0	0	0	0	0	0	0	0	0	0	0	0	0	0	0	0	0	0	0	0	0	1	0	0	0	0	0	0	0	0	0	0	0
524	female	6	It makes me more inclined to listen and not zone out. Also makes the professor more approachable if I need help	0	1	0	1	1	1	0	1	1	0	0	1	1	1	1	1	0	0	1	0	1	0	1	0	0	0	1	0	0	0	0	0	0	0	0	0	0	0	0	0	1	0	0	1	0	0
525	male	6	I think it enlightens the mood, and stimulates everyone's minds to focus more on what the professor is saying. It definitely keeps the class entertained and students tend to favor teachers that use comedy in class from time to time.	0	1	0	0	1	1	0	1	1	0	1	1	1	1	0	1	0	0	1	0	1	0	0	0	0	0	1	1	0	0	1	0	0	0	1	0	1	0	1	0	0	0	0	0	0	0
526	female	5	I appreciate humor in class because it lighten the mood and humanizes the professor	0	1	0	1	1	1	1	1	1	1	1	1	1	1	1	1	1	0	1	0	1	1	1	0	1	0	1	0	0	0	0	0	0	0	1	0	0	0	0	0	0	0	0	0	0	0
527	female	6	It makes us wanna listen to them, and makes the environment fun	0	1	0	0	1	1	0	1	1	1	0	1	1	1	0	1	0	0	1	1	1	1	0	0	1	0	1	1	0	0	0	0	0	0	1	0	0	0	0	0	0	0	0	0	0	0
528	female	6	Humor can alleviate the anxiety and stress associated with both an external and internal expectation of success. The fact that many lower division courses have high enrollment rates can further exacerbate the aforementioned stress and anxiety for those of us who are forced to contend with feelings of inferiority.	0	1	0	1	0	0	0	0	0	1	0	1	1	0	0	0	0	0	1	0	0	0	0	0	1	0	0	0	0	0	0	0	0	0	0	0	0	0	0	0	1	0	0	0	1	0
529	female	5	Classes can be dry and dull. Some light hearted humor can add some energy to classroom.	0	1	0	1	1	1	0	1	1	1	1	1	1	1	1	1	1	0	1	1	1	1	0	0	1	0	1	1	0	0	1	0	0	1	1	0	1	0	0	0	0	0	0	0	0	0
530	female	6	It makes me feel like the instructors are real people who care about student success and happiness in the classroom.	0	1	0	1	1	1	0	0	1	1	0	1	1	1	0	1	0	0	1	1	1	1	1	0	1	0	1	1	0	0	0	0	0	0	1	0	1	0	0	0	1	1	0	0	1	0
531	male	6	make the class less boring and more entertaining	0	0	0	0	0	0	0	0	0	0	0	0	0	0	0	0	0	0	0	0	0	0	0	0	0	0	0	0	0	0	0	0	0	0	1	1	1	1	1	1	1	1	1	1	1	1
532	female	6	I believe this creates a easier environment for the kids while in class, it eases up the tension sometimes in a classroom setting.	0	0	1	0	0	0	0	1	0	1	0	0	0	0	0	0	0	0	0	0	0	0	0	0	0	0	0	0	1	0	0	0	0	0	1	0	0	1	0	0	1	0	1	0	0	1
533	female	6	Using humor in science classes makes the classes more enjoyable and helps engage students in topics which can sometimes be a little boring.	0	1	0	1	1	1	0	1	1	1	1	1	1	1	1	1	0	0	1	1	1	1	0	0	1	0	1	0	0	0	1	0	0	1	1	0	1	0	0	0	0	0	0	0	0	0
534	male	6	General Science is already hard enough, but with a little humor it makes me want to stay and participate.	0	0	0	0	0	0	0	0	0	0	0	0	0	0	0	0	0	0	0	0	0	0	0	0	0	0	0	0	0	0	0	0	0	0	0	0	1	0	0	0	1	1	0	1	1	0
535	NA	6	I appreciate when instructors use humor because I believe that it is way to show a true understanding of the material. Being able to use scientific concepts in a humorous way shows how the concepts can be applied and I feel really gets at the root of the concept. These jokes help break down tough concepts into easier to understand and entertaining pieces that are easily remembered. When the joke …	0	0	0	0	0	0	0	1	1	0	0	1	1	1	0	1	0	0	1	1	0	0	0	0	0	0	0	0	0	0	0	0	0	0	1	0	0	0	0	0	0	0	0	0	0	0
536	female	5	It helps them seem more relatable	0	0	0	0	0	0	0	0	0	0	0	0	0	0	0	0	0	0	0	0	0	0	0	0	0	0	0	0	0	0	0	0	0	0	1	0	0	0	0	0	0	0	0	0	0	0
537	female	5	When an instructor uses humor in class it makes him or her seem more approachable. It also makes class more enjoyable: science courses can be very difficult and overwhelming and having a teacher who can joke around makes everything seem slightly less terrible.	0	0	0	0	0	0	0	0	0	0	0	0	0	0	0	0	0	0	0	0	0	0	0	0	0	0	0	0	0	0	0	0	0	0	0	0	0	0	0	0	0	1	0	0	0	0
538	female	6	It makes the class easier to pay attention in	0	0	0	0	1	0	0	0	0	1	1	0	0	0	0	0	0	0	1	0	0	0	0	0	0	0	0	1	0	0	1	0	0	1	1	0	0	0	0	0	0	0	0	0	0	0
539	female	6	Science can get heavily detailed, so some well-used humor makes class more enjoyable.	0	1	0	1	1	1	0	0	1	1	0	1	1	1	0	1	0	0	1	0	0	1	1	0	1	0	1	1	0	0	0	0	0	0	1	0	1	0	0	0	1	0	0	0	0	0
540	female	6	It makes class more enjoyable and makes it easier to pay attention.	0	1	0	0	1	1	0	1	1	1	1	1	1	1	0	1	0	0	1	0	0	0	0	0	0	0	1	0	0	0	0	0	0	0	1	0	0	0	0	0	1	0	0	0	0	0
541	male	6	The use of humor not only keeps other students and myself engaged in the course material, but it helps build a relationship to the instructor- one that further enables us to related and attain the willingness to listen and learn to the lectures	0	0	0	0	0	0	0	0	0	0	0	0	0	0	0	0	0	0	0	0	0	0	0	0	0	0	0	0	0	0	0	0	0	0	1	0	1	0	0	0	0	0	0	1	0	0
542	female	6	Most can agree that science courses can be difficult and stressful however when an instructor uses humor in lecture it kind of feels like a form of relief.	0	1	0	1	1	1	0	1	1	1	0	1	1	1	1	1	1	0	1	1	1	0	0	0	1	0	1	1	0	0	0	0	0	0	1	0	1	0	0	0	1	0	0	0	1	0
543	female	5	This makes the class seem more interactive, and it peaks the interest of the students.	0	1	0	1	1	1	1	1	1	1	1	1	1	1	0	1	0	1	1	1	1	1	1	0	1	0	1	0	0	1	1	0	0	0	1	0	0	0	0	0	0	0	0	0	0	0
544	male	5	I think it lightens the mood a little and adds some fun to a possible boring subjects if done right. If not done right it could leave the mood a little awkward but I think its totally up to the instructor to be funny or not. Although I do think that if they are funny it would attract attention of students because they would be able to laugh and bond easier with their instructor, thus, making the …	0	0	0	0	0	0	0	0	0	0	0	0	0	0	0	0	0	0	0	0	0	0	0	0	0	0	0	0	0	0	0	0	0	0	1	0	1	1	0	0	1	1	0	0	1	0
545	female	6	Interesting question. I never thought I'd rate my professor(s) "humor" in my class but they are great! I rate them a 10/10.	0	1	0	1	1	1	1	1	1	1	1	1	1	1	1	1	1	0	1	1	1	1	0	0	1	0	1	0	0	1	1	0	0	0	1	0	1	0	0	0	0	0	0	0	0	0
546	male	6	because it makes the overall experience but some professor are not naturally funny so they come off as corny and that is just bad.	0	1	0	1	0	1	0	0	1	0	0	0	0	0	0	0	0	0	0	0	0	0	0	0	0	0	0	0	0	0	0	0	0	0	0	0	1	0	0	0	1	0	0	0	0	0
547	male	6	It makes the material fun to learn, which aids with it being easier to remember	0	0	0	0	0	1	0	0	0	0	0	0	0	0	0	0	0	0	1	0	0	0	0	0	0	0	0	0	0	0	0	0	0	0	1	0	0	0	0	0	0	0	0	0	0	0
548	female	6	It makes the class have a different attitude towards learning, then when professors are serious and don't even smile.	0	1	1	1	1	1	0	1	1	1	1	1	1	1	1	1	1	1	1	1	0	1	1	1	1	1	1	0	0	1	0	0	0	1	1	0	0	0	0	0	0	0	0	0	0	0
549	female	6	Learning should be an engaging experience, which is conveyed not only through going to class and attend lecture, but also through other multiple experiences such as learning with humor; it is by far a more enjoyable experience for both teachers and students. Sometimes classes are heavy enough, so as a student you value everything that helps you go through it successfully while having a good time.	0	0	0	1	0	0	0	0	0	0	0	0	1	0	0	0	0	0	0	0	0	0	1	0	0	0	0	0	0	0	0	0	0	0	1	0	1	0	0	0	0	0	0	0	0	0
550	male	6	Keeps me interested and entertained in class. Humor is a good way to remember concepts.	0	1	0	1	1	1	1	1	1	1	1	1	1	1	1	1	1	0	1	0	1	1	1	0	1	0	1	1	0	0	0	0	0	1	1	0	1	0	0	0	0	0	0	0	0	0
551	female	6	Humor helps lighten up the mood of serious subjects	0	0	0	0	1	0	1	0	0	0	1	0	1	0	1	0	0	0	0	0	1	0	0	0	0	0	1	0	0	0	0	0	0	0	0	1	1	0	1	1	0	1	0	1	0	0
552	male	6	I like when the teacher is able to relate to the class using humor, it brightens the mood especially when they are teaching something drab. It also allows me to focus more on the lecture as it grabs my attention. I find I retain content better if the teacher adds jokes into the lecture.	0	0	0	0	0	0	0	0	0	0	0	0	0	0	0	0	0	0	0	0	0	0	0	0	0	0	0	0	0	0	0	0	0	0	1	0	0	0	0	0	0	0	0	0	0	0
553	female	5	It makes the instructor more relatable and I associate with humor a lot so it makes me want to pay attention more.	0	1	0	0	1	1	0	0	1	0	0	0	0	0	0	0	0	0	1	0	1	0	0	0	0	0	1	0	0	0	0	0	0	0	1	0	1	0	0	0	0	0	0	0	0	0
554	female	5	Humor in class makes lecture interesting	0	1	0	1	0	1	0	1	1	0	1	1	0	1	0	1	0	0	1	0	1	1	1	0	0	0	1	1	0	0	0	0	0	0	1	0	1	0	0	0	0	0	0	1	0	0
555	female	6	Using humor helps me connect ideas to moments in lecture. By making the moment memorable, it allows me to better retain pieces of info that might be hard to remember otherwise. They also show that the instructor is invested in the lecture and not just reading info off of slides.	0	1	0	1	0	1	0	0	1	1	0	1	1	1	0	1	0	0	1	0	1	0	0	0	1	0	0	1	0	0	0	0	0	0	1	0	1	0	0	0	1	0	0	0	0	0
556	female	6	It makes the material more fun to learn.	1	1	0	0	0	1	0	1	0	0	1	1	1	1	0	1	0	0	0	0	0	0	0	0	0	0	1	0	0	0	1	0	0	0	1	0	0	0	0	0	0	0	0	0	0	0
557	female	6	It makes the course more fun and the course information more interesting. Usually a professor who can joke is easy going.	0	1	0	0	1	1	1	0	1	0	1	1	0	0	0	0	0	0	1	0	0	0	0	0	0	0	1	0	0	0	0	0	0	0	1	0	1	0	0	0	0	0	0	1	0	0
558	female	5	It takes away some of the stress and tension that comes with college courses, as long as it doesn't distract from actual teaching.	0	0	0	1	1	1	1	1	1	0	1	1	1	1	1	1	0	0	1	0	0	1	0	0	1	0	1	0	0	0	0	1	0	0	1	0	1	0	0	0	0	0	0	0	0	0
559	female	5	It makes class more fun and it helps me remember things because I tend to want to pay attention more when there's humor in whatever we are learning	0	1	0	1	1	1	0	0	1	1	0	1	1	1	1	1	0	0	1	0	1	1	0	0	1	0	1	0	0	0	0	0	0	1	1	0	1	0	0	0	1	0	0	0	0	0
560	female	5	I am more likely to remember important information if that information is related to a positive experience. I really like it when they use funny little cartoons because it is also visual.	0	1	0	1	1	1	1	1	1	0	1	1	0	1	1	1	0	0	0	0	1	0	0	0	0	0	1	0	0	0	0	0	0	0	1	0	1	0	0	0	0	0	0	0	0	0
561	female	6		0	1	0	1	1	0	0	1	1	1	1	1	1	1	0	1	0	0	1	0	1	1	1	0	1	0	1	1	0	0	0	1	0	1	1	0	0	0	0	0	1	0	0	0	0	0
562	male	2		0	1	0	1	1	1	1	1	1	1	1	1	1	1	0	1	0	0	1	0	1	1	1	0	1	0	1	1	0	0	1	0	1	1	0	0	0	0	0	0	0	0	0	0	0	0
563	male	6	It helps keep my interest, makes class more enjoyable, and relives a little stress	0	0	0	0	0	0	0	0	0	0	0	0	0	0	0	0	0	0	0	0	0	0	0	0	0	0	0	0	0	0	0	0	0	0	1	1	1	1	1	1	1	1	1	1	1	1
564	female	5	Humor keeps students from getting too bored and it keeps our attention to the lecture. I also like when they use humor because even though their humor is "teacher" humor, I find it funny and entertaining.	0	0	0	0	0	0	0	0	0	0	0	0	0	0	0	0	0	0	0	0	0	0	0	0	0	0	0	0	0	0	0	0	0	0	1	1	1	1	1	1	1	1	1	1	1	1
565	male	6	I feel that by using humor when lecturing about general education classes, which are typically dry courses, the mood is lighter. This allows students to create connections to their professors, which in return can possibly create increased participation in class.	0	0	0	0	0	0	0	0	0	0	0	0	0	0	0	0	0	0	0	0	0	0	0	0	0	0	0	0	0	0	0	0	0	0	1	0	1	0	0	0	0	0	0	0	0	0
566	female	6		0	0	0	0	0	0	0	0	0	0	0	0	0	0	0	0	0	0	0	0	0	0	0	0	0	0	0	0	0	0	0	0	0	0	0	0	0	0	0	0	0	0	0	0	0	0
567	female	6	Adding humor, especially to lectures, helps break up the monotony of the everyday classroom and keep me engaged.	0	0	0	0	0	0	0	0	0	0	0	0	0	0	0	0	0	0	1	0	0	0	0	0	0	0	0	0	0	0	0	1	0	0	1	0	1	0	0	0	0	0	0	0	0	0
568	female	6	It helps get the students engaged and interested in what the professor has to say as well as making it easier to relate to the professor, potentially providing an easier way to approach him or her.	1	1	0	1	1	1	0	1	1	1	0	1	1	1	1	1	1	0	1	1	1	1	0	0	1	0	0	1	0	0	0	1	0	1	0	0	0	0	0	0	1	0	0	0	0	0
569	male	4		0	1	0	0	1	0	0	0	1	0	0	0	0	1	0	0	0	0	0	0	1	0	0	0	0	0	1	0	0	0	0	0	0	0	1	0	1	0	0	0	0	0	0	0	0	0
570	male	6	Humor in the classroom keeps my attention focused on the instructor and ultimately enhances how much I enjoy being there. When instructors lighten the mood by being silly or making a joke I feel more relaxed and engaged in the material.	0	1	0	1	1	1	1	1	1	0	1	1	1	1	1	1	0	0	1	0	1	0	0	0	0	0	1	0	0	0	0	0	0	0	1	0	0	0	0	0	0	0	0	1	0	0
571	female	6	It makes the professors more personable and likeable and I am more likely to want to seek out help from them and be more comfortable asking for help.	0	1	0	1	1	1	1	1	1	0	1	1	1	1	0	1	0	0	1	0	1	0	0	0	0	0	0	0	0	0	1	0	0	0	1	0	1	0	0	0	0	0	0	0	0	0
572	female	5	It makes the lecture less boring and interactive.	0	0	0	0	0	0	0	0	0	0	0	0	0	0	0	0	0	0	0	0	0	0	0	0	0	0	0	0	0	0	0	0	0	0	1	1	1	1	1	1	1	1	1	1	1	1
573	female	4		0	1	0	0	1	1	0	0	1	0	0	1	1	1	0	0	0	0	1	0	1	1	0	0	0	0	1	0	0	0	0	1	0	0	1	0	1	0	0	0	0	0	0	0	0	0
574	female	5	For younger students, it makes them feel like their instructors are more accessible. It can also make nervous younger students feel at ease.	0	1	0	1	0	1	1	1	1	1	1	1	1	1	1	1	1	0	1	0	1	1	0	0	1	0	1	0	0	0	0	0	0	0	1	0	0	0	0	0	0	0	0	0	0	0
575	male	5	I enjoy it because it keeps the class interesting. A lot of the time information is given which causes students to not pay attention as much.	0	0	0	0	0	0	0	0	0	0	0	0	0	0	0	0	0	0	0	0	0	0	0	0	0	0	0	0	0	0	0	0	0	0	1	1	1	1	1	1	1	1	1	1	1	1
576	male	5	I think that it is nice when the instructors incorporate humor into their lectures because it helps to stay focused. It helps to give a little life to the lecture.	0	0	0	0	0	0	0	0	0	0	0	0	0	0	0	0	0	0	0	0	0	0	0	0	0	1	0	0	0	0	0	0	0	0	1	0	0	0	0	0	0	0	0	0	0	0
577	female	4		0	1	0	1	1	1	0	1	1	1	1	1	1	1	0	1	0	1	1	1	1	1	1	1	1	0	1	1	0	1	1	0	1	1	1	0	1	0	0	0	0	0	0	0	0	0
578	female	5	It keeps the class from being boring and I find that I don't dread coming to classes where the instructors use humor.	0	1	0	1	1	1	0	1	1	1	1	1	1	1	1	1	0	0	1	1	1	1	0	0	1	0	1	1	0	0	0	0	0	0	1	0	0	0	0	0	0	0	0	0	0	0
579	female	4		0	1	0	1	0	1	1	1	1	1	1	1	1	1	1	1	1	0	1	0	1	1	0	0	1	0	1	0	0	0	0	1	0	0	0	0	0	0	0	0	0	0	0	0	0	0
580	male	6	It lightens the tone for the material we're learning and helps break the monotony that is often present in college lectures.	0	0	0	0	0	0	0	0	0	0	0	0	0	0	0	0	0	0	0	0	0	0	0	0	0	0	0	0	0	0	0	0	0	0	1	0	0	0	0	0	0	0	0	0	0	0
581	female	6	Humor makes the information we are given less dry and adds entertainment to a class that could be considered very boring. It also catches students attention and makes them more intrigued.	0	1	0	1	1	1	0	1	1	0	1	0	0	1	1	1	0	0	1	0	1	1	0	0	0	0	1	0	0	0	0	0	0	0	0	0	1	0	0	0	0	0	0	0	0	0
582	female	6	I love instructors who are passionate about the material that they are teaching and confident in it that they will use humor to help students learn it better. It shows they know how to teach students and relate well to them!	0	1	1	1	1	1	1	1	1	1	1	1	1	1	1	1	1	0	1	0	1	1	1	0	1	0	1	1	0	0	1	1	0	1	1	0	0	0	0	0	0	0	0	0	0	0
583	female	6	When instructors use humor in the classroom it grabs my attention before jumping into a lesson.	0	0	0	1	1	0	0	0	1	0	0	1	1	1	0	1	0	0	0	0	1	0	0	0	0	0	1	0	0	0	0	0	0	0	1	1	1	0	0	1	1	1	0	1	1	0
584	female	6	Makes it more entertaining	0	0	0	0	0	0	0	0	0	0	0	0	0	0	0	0	0	0	0	0	0	0	0	0	0	0	0	0	0	0	0	0	0	0	0	0	0	0	0	0	0	0	0	0	0	0
585	female	6	Because science classes can be difficult and stressing, I like when the professor is funny because it makes me more comfortable. If the professor doesn't have humor then the information that is given in lecture can be boring. And with humor information is sometimes easier for me to contain.	0	1	0	1	1	1	0	1	1	0	0	0	0	1	0	0	0	0	1	0	1	0	0	0	0	0	1	0	0	0	0	0	0	0	1	0	1	0	0	0	0	0	0	0	0	0
586	female	6	It's more engaging, and I find that I can retain more information.	0	1	0	0	1	1	0	0	1	1	0	0	0	1	0	0	0	0	1	0	1	0	0	0	0	0	0	0	0	0	0	0	0	0	1	0	0	0	0	0	1	1	0	0	1	0
587	male	6	It make a student like the course being taught by the instructor.	0	1	0	1	0	1	0	0	1	1	0	1	0	1	0	1	0	0	0	0	1	1	1	0	1	0	1	0	0	0	0	0	0	0	1	0	0	0	0	0	0	0	0	0	0	0
588	female	6	It keeps the learning experience engaging. It also creates a space where I feel more comfortable to contribute to the conversation.	0	1	0	1	1	1	0	0	1	1	0	1	1	1	0	1	0	0	1	0	1	0	0	0	1	0	1	0	0	0	0	0	0	0	1	0	1	1	1	0	1	1	0	1	1	0
589	male	6	A professor using humor shows that they are understanding and caring! By using humor, they are trying to bond with the class and help us to understand the material they are teaching.	0	1	0	1	1	1	0	1	1	1	1	1	1	1	0	1	0	0	1	0	1	1	0	0	1	0	1	0	0	0	0	0	0	0	1	0	1	0	0	0	1	0	0	0	0	0
590	female	5	I think that when science professors use humor it makes the environment more fun and it makes them more relatable.	0	1	0	1	1	1	1	1	1	1	1	1	1	1	1	1	1	0	1	1	1	0	0	0	1	0	1	0	0	0	1	0	0	0	1	0	0	0	0	0	0	0	0	0	0	0
591	female	6	It make them less scary and more relatable	0	1	0	1	0	1	0	0	1	0	0	1	1	0	0	1	0	0	0	0	0	0	0	0	0	0	0	0	0	0	0	0	0	0	1	0	1	0	0	0	0	1	0	0	1	0
592	female	6	It keeps me interested and makes me enjoy class more	0	1	0	0	1	1	0	1	1	1	1	1	1	0	0	1	0	0	1	1	1	0	0	0	0	0	1	1	0	0	1	0	0	0	1	0	1	0	0	0	1	0	0	0	0	0
593	male	5	I makes the class more interactive and fun.	0	0	0	0	0	0	0	0	0	0	0	0	0	0	0	0	0	0	0	0	0	0	0	0	0	0	0	0	0	0	0	0	0	0	1	1	1	1	0	1	1	1	0	1	1	1
594	female	6	It helps make the class more interesting.	0	1	0	1	1	1	0	1	1	0	0	1	1	1	0	1	0	0	1	0	1	1	1	0	1	0	1	0	0	0	1	1	0	0	1	0	0	0	0	0	0	0	0	0	0	1
595	female	5	I think that humor often breaks up the intense lecture mode, and allows for students to appreciate their professor in a different light. On occasion, I think that some humor is not appropriate for a classroom - such as crude remarks or excessive foul language as a means of being funny.	0	1	0	1	1	1	1	0	1	1	1	1	1	1	1	1	1	0	1	1	1	1	1	0	1	0	1	0	0	0	0	0	0	0	0	0	0	0	0	0	0	0	0	0	0	0
596	female	5	I feel that it helps to keep the class interesting.	0	1	0	0	0	0	0	0	0	1	0	0	1	0	0	0	0	0	0	0	0	1	0	0	0	0	0	0	0	0	0	0	0	0	1	0	1	0	0	0	0	0	0	0	0	0
597	male	6	It brightens the mood of the class and makes learning more engaging.	0	1	0	1	1	1	1	1	1	1	1	1	0	1	1	1	1	0	1	1	1	0	0	1	1	0	1	1	0	0	1	0	0	1	1	0	1	0	0	0	1	0	0	0	0	0
598	female	6	It helps to lighten the mood, especially when the class materials are difficult. Especially when the humour relates to the topic, it even helps me to retain information.	0	0	0	0	0	0	0	0	0	0	0	0	0	1	0	0	0	0	1	0	0	1	0	0	0	0	0	0	0	0	0	1	0	0	1	0	1	0	0	0	1	0	0	0	0	0
599	female	6	It makes the class more engaging and helps you remember information.	0	1	0	1	1	1	1	1	1	0	1	1	1	1	0	0	0	0	1	0	1	0	0	0	0	0	1	1	0	0	0	0	0	0	1	0	0	0	0	0	0	0	0	0	0	0
600	female	6	It makes them appear more approachable and personal, making them less intimidating.It also give you a relaxing breath in classes that can easily become overwhelming.	0	0	0	0	0	0	0	0	0	0	0	0	0	0	0	0	0	0	0	0	0	0	0	0	0	0	0	0	0	0	0	0	0	0	1	0	1	0	0	0	1	0	0	0	0	0
601	male	3		0	0	0	0	0	0	0	0	0	0	0	0	0	0	0	0	0	0	0	0	0	0	0	0	0	0	0	0	0	0	0	0	0	0	1	0	1	0	0	0	0	0	0	0	0	0
602	female	6	It makes it easier to pay attention if it is not just monotonous lecture and the teacher shows more personality.	0	1	0	1	1	1	1	1	1	1	1	1	1	1	1	1	1	0	1	0	1	1	0	0	0	0	1	1	0	0	0	1	0	0	1	0	0	0	0	0	0	0	0	0	0	0
603	female	5	I appreciate when instructors use humor in college science classes because for me it feels as if they really enjoy what they are doing.	0	0	0	0	0	0	0	0	0	0	0	0	0	0	0	0	0	0	0	0	0	0	0	0	0	0	0	0	0	0	0	0	0	0	0	0	0	0	0	0	0	0	0	0	0	0
604	female	6	It makes the professor more relateable and makes them seem like they actually enjoy the subject they are teaching. Humorous moments are also usually memorable so incorporating humor into the curriculum is great!	0	1	0	1	0	1	0	1	1	1	0	1	1	1	1	1	0	0	1	0	0	1	0	0	1	0	0	0	0	0	0	0	0	0	1	0	0	0	0	0	1	0	0	0	0	0
605	female	6	I appreciate when instructors use humor during lectures because it keeps the lecture engaging.	0	0	0	0	0	0	0	0	0	0	0	0	0	0	0	0	0	0	0	0	0	0	0	0	0	0	0	0	0	0	0	0	0	0	1	0	1	0	0	0	0	0	0	1	0	0
606	female	5	It makes class more interesting and can also sometimes help me remember the topic/concept/ term better.	0	0	0	0	0	0	0	0	0	0	0	1	1	0	0	1	0	0	1	0	0	0	0	0	0	0	0	0	0	0	0	0	0	1	1	0	0	0	0	0	1	0	0	0	0	0
607	female	6	It makes the material easier to relate to	0	1	0	1	0	1	0	0	1	1	1	1	1	1	0	1	0	0	0	0	0	0	0	0	0	0	0	0	0	0	0	0	0	0	0	0	0	0	0	0	0	0	0	0	0	0
608	male	6	Humor keeps the lecture interesting and makes me want to focus more on the material.	0	0	0	0	0	0	0	0	0	0	0	0	0	0	0	0	0	0	0	0	0	0	0	0	0	0	0	0	0	0	0	0	0	0	1	0	1	0	0	0	1	0	0	0	0	0
609	male	6	It lightens the mood and makes the sometimes dry material more bearable	0	1	0	0	0	1	0	0	0	0	0	1	1	0	0	0	0	0	1	0	0	0	0	0	0	0	0	0	0	0	0	0	0	0	1	1	1	1	1	1	1	1	1	1	1	0
610	NA	6	I associate the funny thing said with what was being discussed in class at the time. This helps me to remember the subject for the test.	0	0	0	0	0	0	0	0	0	0	1	0	0	0	0	0	0	0	0	0	0	0	0	0	0	0	0	0	0	0	1	0	0	0	1	0	1	0	1	0	0	1	0	0	0	0
611	female	6	It makes the classes much more interesting and it makes the instructors less intimidating.	0	1	0	0	0	1	0	0	0	0	0	1	1	1	0	1	0	0	0	0	0	0	0	0	0	0	0	0	0	0	0	1	0	0	1	0	1	0	1	0	1	1	1	1	1	0
612	female	6	When professors use humor, it makes the lecture seem more like a casual conversation, then a dry regurgitation of textbook material. I'm much more likely to engage when I am anticipating something that will make me laugh. Humor also helps me appreciate and connect better with my professors, when I know they're having fun with teaching their students.	0	0	0	0	0	0	1	0	0	0	1	1	1	0	0	1	0	0	0	0	0	1	0	0	0	0	0	0	0	0	1	1	0	0	1	0	0	0	0	0	0	0	0	0	0	0
613	male	5	Humor seems to allow me to relate to them better and remove the gap between a phD and myself, especially in the beginning of a semester.	0	1	0	1	1	1	1	1	1	1	1	1	1	1	1	1	1	0	1	1	1	1	1	0	1	1	1	1	0	0	1	1	0	1	1	0	1	0	0	0	0	0	0	0	0	0
614	male	5	Well used humor during science lectures is appreciable because it maintains the interest of students and helps to create memorable moments in lecture that link to the information being covered.	0	1	0	0	0	1	0	0	1	0	0	1	1	0	0	0	0	0	1	0	0	0	0	0	0	0	0	0	0	0	0	0	0	0	1	0	1	0	1	0	1	1	0	0	1	0
615	female	5	Makes the environment more lively and enjoyable	0	1	0	1	1	1	1	1	1	0	1	1	1	1	1	1	0	0	1	0	1	0	0	0	0	0	1	0	0	0	1	1	0	0	1	0	1	0	0	0	0	0	0	1	0	0
616	female	6	It lightens the mood, it allows the students to relate with the professor and we become more comfortable knowing the professors can be goofy and chill. I personally don't like a professor with corny jokes and that is repetitive with every joke but every now and then its ok.	0	1	0	0	1	1	0	0	0	0	0	0	1	0	0	0	0	0	1	1	0	0	0	0	0	0	0	0	0	0	0	0	0	0	0	0	0	0	0	0	1	0	0	0	0	0
617	male	5	It makes the class more enjoyable and relatable rather than just a boring lecture	0	1	1	1	1	1	1	1	1	1	1	1	1	1	1	1	1	1	1	1	1	1	1	1	1	1	1	1	1	1	1	1	1	1	1	0	0	0	0	0	0	0	0	0	0	0
618	female	5	I think that this makes the class much more interesting. It makes the teacher seem like they care because they are trying to make the students laugh and feel comfortable. Students are in classes all the time and have a lot of stress, so when an instructor is able to laugh and relax a little, it is a lot more enjoyable and comfortable for the student.	0	1	0	1	1	1	0	0	1	1	0	1	1	1	0	1	0	0	1	0	1	0	0	0	1	0	1	0	0	0	0	0	0	0	0	0	0	0	0	0	0	0	0	0	0	0
619	female	5	I think it makes the class more interesting and easier to focus	0	1	0	1	1	1	1	1	1	1	1	1	1	1	1	1	1	0	1	0	1	1	0	0	1	0	1	1	0	0	0	0	0	0	1	0	1	0	0	0	0	0	0	0	0	0
620	female	6	It creates a less tense atmosphere for students, and students can relate better with the professor, as well as allow students to feel more comfortable with their learning environment.	0	1	0	1	1	1	0	0	1	1	0	1	1	1	0	1	0	0	1	0	0	1	0	0	1	0	1	0	0	0	0	0	0	0	1	0	0	0	0	0	1	0	0	0	0	0
621	female	6	It makes it easier to understand the topic and associate with the joke when studying. Also, if the professor regularly uses humor, it is easier to focus during lecture.	0	0	0	0	1	0	0	0	0	1	0	0	0	0	0	0	0	0	0	0	0	1	1	0	0	0	0	0	0	0	0	0	0	0	1	0	1	0	0	1	0	0	0	0	0	0
622	male	6	The study of science, though may be enjoyable by science majors, can be dry at times. So, a little humor could help students pay more attention to the subject matter and make connections to "science jokes" when they are studying the material. I know personally that when my science professors use humor during lectures, I enjoy the subject matter more, pay more attention, and remember their jokes d…	0	1	0	1	1	1	0	0	1	1	0	1	1	1	0	1	0	0	1	1	1	1	1	0	1	0	1	1	0	0	0	0	0	0	1	0	0	0	0	0	1	0	0	0	0	0
623	female	6	It makes the class more fun and it makes it easier to learn when you feel like you are in a fun environment.	0	1	0	0	0	1	0	1	1	1	0	1	0	1	0	1	0	0	1	0	0	1	0	0	0	0	1	0	0	0	0	0	0	0	1	0	0	0	0	0	1	0	0	1	0	0
624	female	6	Makes material/them less intimidating	0	1	0	1	1	1	0	0	1	1	0	1	1	1	0	1	0	0	1	0	1	1	0	0	0	0	1	0	0	0	0	0	0	0	1	0	0	0	0	0	1	0	0	0	0	0
625	male	6	I believe it allows me to be more willing to be comfortable in the lecture room. This is so because lectures are quite intimidating and a loose atmosphere makes me wanna be there.	0	0	0	0	0	0	0	0	0	0	0	0	0	0	0	1	0	0	1	0	0	1	0	0	0	0	0	0	0	0	0	0	0	0	1	0	1	0	0	0	0	0	0	0	0	0
626	NA	1		0	0	0	0	0	0	0	0	0	0	0	0	0	0	0	0	0	0	0	0	0	0	0	0	0	0	0	0	0	0	0	0	0	0	0	0	0	0	0	0	0	0	0	0	0	0
627	male	6	When something is made humorous, it becomes more memorable to me. It causes the material to be more easily recalled especially during tests.	0	0	0	0	1	0	0	0	0	0	0	1	1	0	0	1	0	0	0	0	0	0	0	0	0	0	0	0	0	0	0	0	0	0	1	1	1	1	0	1	1	1	1	1	1	0
628	female	6	I feel like it lightens the mood somewhat, giving some relief from what may be difficult material. Plus, I love to laugh.	0	1	0	1	0	1	0	1	1	1	0	1	1	1	0	1	0	0	1	1	0	0	0	0	1	0	1	0	0	0	0	0	0	0	1	0	1	0	0	0	0	0	0	0	0	0
629	male	6	It engages the class by breaking up more dry content and often helps relate it to the real world	0	0	0	0	0	0	0	0	0	0	0	0	1	1	0	0	0	0	0	0	0	0	0	0	0	0	0	0	0	0	0	0	0	0	1	1	1	1	1	1	1	1	1	1	1	1
630	female	4		0	1	0	1	1	1	0	1	1	0	1	1	1	1	0	1	0	0	1	0	1	0	0	0	0	0	1	0	0	0	0	0	0	0	1	0	1	0	0	0	0	0	0	0	0	0
631	female	6	I think it lightens the mood but the jokes often make the material we are learning more relatable and relevant. For me that makes the class more interesting and I am often more focused.	0	1	1	1	1	1	0	1	1	1	1	1	1	1	1	1	1	0	1	1	1	0	0	0	1	0	1	1	0	0	0	0	0	0	1	0	0	0	0	0	1	0	0	0	0	0
632	male	6	it lighten the mood, and gives your brain a chance to process the info in a different way.	0	0	0	0	0	0	0	0	0	0	0	0	0	0	0	0	0	0	0	0	0	0	0	0	0	0	0	0	0	0	0	0	0	0	1	0	0	0	0	0	0	0	0	0	0	0
633	male	6	It makes things more enjoyable and keeps me awake. Entertainment is more memorable.	0	0	0	0	0	0	0	0	0	0	0	0	1	0	0	0	0	0	0	0	0	0	0	0	0	0	0	1	0	0	0	0	0	0	1	0	1	0	0	0	1	0	0	0	0	0
634	female	6	It makes the lecture not so hard to get through, and it catches your attention so that you are more attentive afterward. It also makes the professor more approachable for extra help.	0	1	0	1	1	1	0	1	1	1	0	1	1	1	0	1	0	0	1	1	1	0	0	0	0	0	1	0	0	0	0	1	0	0	1	0	0	0	0	0	1	0	0	0	0	0
635	female	6	Humor makes me pay closer attention to the material because I am more likely to enjoy myself in class and like the professor	0	0	0	0	1	1	0	0	1	1	0	1	0	1	0	0	0	0	1	0	0	0	0	0	0	0	0	0	0	0	0	0	0	0	1	0	0	0	0	0	0	0	0	0	0	0
636	male	6	When my professors use humor, it makes them more relatable and more enjoyable to listen to. Using humor also makes them more "real" to me; in a sense, it is more than a lecture but a conversation.	0	1	0	1	0	1	0	0	1	1	0	1	1	1	0	1	0	0	1	0	1	0	0	0	1	0	0	0	0	0	0	0	0	0	1	0	1	0	0	0	1	0	0	0	1	0
637	female	5	It creates a fun atmosphere and lightens up the mood.	0	1	0	1	0	1	0	0	1	1	0	1	1	1	0	1	0	0	1	0	0	0	0	0	0	0	0	1	0	0	0	0	0	0	1	0	0	0	0	0	1	1	0	0	1	0
638	female	6	Humor allows the class to relax a bit and creates a sense of comfort when learning as well as allows the professors to be a bit more relatable in ways to their students. I personally enjoy class more when professors use humor, I want to go to class more and strangely helps me focus slightly better.	0	1	0	1	1	1	0	0	1	1	0	1	1	1	0	1	0	0	1	0	1	1	0	0	1	0	1	1	0	0	0	1	0	0	1	0	1	0	0	0	1	1	0	0	1	0
639	male	5	It keeps my attention on their lecture. My mind is able to focus better on the content when I find the speaker amusing, rather than boring.	0	1	0	0	1	1	1	1	1	0	0	0	0	1	0	0	0	0	0	0	1	0	0	0	0	0	1	1	0	0	0	0	0	0	1	0	1	0	0	0	0	0	0	0	0	0
640	female	6	When professors use humor, I think it keeps me more engaged in the content. I am interested in what they have to say (humor, stories, etc) so I tune in to the class material as well.	0	1	0	1	1	1	0	1	1	1	1	1	1	1	0	1	1	0	1	0	1	1	0	0	1	0	1	1	0	1	0	0	0	0	1	0	1	0	0	0	1	0	0	0	0	0
641	female	6	It not only lightens up the intensity of a classroom when learning a specific classroom, but it also helps me remember whatever it is that they are joking about it. Makes the material less dry and difficult.	0	1	0	1	1	1	0	0	1	1	0	1	1	1	0	1	0	0	1	0	1	1	1	0	0	0	1	0	0	0	0	0	0	0	1	0	1	0	0	0	1	0	0	0	1	0
642	male	6	It makes me feel more relaxed and the class suddenly becomes less intense. I feel like I can study better with a humorous instructor!	0	0	0	0	0	0	0	0	0	0	0	0	0	0	0	0	0	0	0	0	0	0	0	0	0	0	0	0	0	0	0	0	0	0	1	0	0	1	0	0	1	1	0	1	1	0
643	male	6	I appreciate it when instructors use humor in college science classes because it helps me remember the specific case studies or calculations mentioned in lecture. When instructors incorporate humor into their discussions, I find it easier to remember the main points of the topic that is being explained, such as the overall summary or conclusion of the lecture. In addition to having a better under…	0	0	0	0	0	0	0	0	0	0	0	0	0	0	0	0	0	0	0	0	0	0	0	0	0	0	0	0	0	0	0	0	0	0	1	0	1	0	0	0	0	1	0	0	1	0
644	male	6	I appreciate it when instructors use humor in college science classes because it helps me retain certain kinds of information and it gives me a mental break from all the materials being covered.	0	0	0	0	0	0	0	0	0	0	0	0	1	0	0	0	0	0	1	1	0	0	0	0	0	0	0	0	0	0	0	0	0	0	1	0	1	0	0	0	0	0	0	0	0	0
645	female	6	It makes the classes seem more personal and helps me to pay more attention to the subject matter being taught.	0	0	0	0	0	0	0	0	0	1	0	0	0	0	0	0	0	0	0	1	0	0	0	0	0	0	0	0	0	0	0	0	0	0	1	0	0	0	0	0	0	0	0	0	0	0
646	male	6	It makes the lecture more interesting and students will engage more if they know that what is being taught can be taught in a funny and humorous way	0	0	0	0	0	0	0	0	0	0	0	0	0	0	0	0	0	0	0	0	0	0	0	0	0	0	0	0	0	0	0	0	0	0	1	0	1	0	0	0	0	0	0	0	0	0
647	female	6	I remember the topics better and it's easier because it holds my attention better.	0	1	0	1	1	1	0	1	1	1	0	1	1	1	0	1	0	0	1	0	0	0	0	0	1	0	1	0	0	0	1	0	0	0	1	0	0	0	0	0	0	0	0	0	0	0
648	female	6	makes class more interesting and lightens stressful moods	0	1	0	1	1	1	0	0	1	0	0	1	1	1	0	0	0	0	1	0	1	1	1	0	0	0	1	0	0	0	0	1	0	0	1	0	0	0	0	0	0	0	0	0	0	0
649	female	6	It makes the class more enjoyable because when professors just stand up there just droning on about topics it makes it boring and a easy to zone out.	0	1	0	1	1	1	0	1	1	1	1	1	1	1	0	1	0	0	1	0	1	0	0	0	0	0	1	1	0	0	1	0	0	0	1	0	1	0	0	0	0	0	0	0	0	0
650	male	6	Keeps me from falling asleep in class and I am more engaged	1	0	1	0	0	0	0	0	0	0	1	0	0	0	0	0	1	1	0	1	0	0	0	1	1	1	0	0	1	1	1	1	0	0	0	1	0	1	0	1	0	1	1	1	0	1
651	female	6	I think it makes the class more exciting and engaging thus making coming to class more enjoyable and productive.	0	1	0	1	1	1	0	1	1	1	1	1	1	1	1	1	0	0	1	1	1	1	1	0	1	0	1	1	0	0	1	0	0	1	1	0	1	0	1	0	1	0	0	0	1	0
652	male	6	It makes class fun	0	0	0	0	0	0	0	0	0	0	0	0	0	0	0	0	0	0	0	0	0	0	0	0	0	0	0	0	0	0	0	0	0	0	0	0	0	0	0	0	0	0	0	0	0	0
653	male	5	It helps keep the class interesting, and also helps with keeping the students engaged in what is being taught. If the professor makes students laugh that also makes them want to come to class more often.	0	0	0	0	0	0	0	0	0	0	0	0	0	0	0	0	0	0	0	0	0	0	0	0	0	0	0	0	0	0	0	0	0	0	1	1	0	1	1	1	0	1	1	1	0	1
654	NA	5	It makes the subject matter more interesting and digestible. I often remember information on tests because of jokes/humor during lecture.	0	1	0	1	1	1	0	1	1	1	1	1	1	1	0	1	0	0	1	0	1	1	1	0	1	0	1	0	0	0	1	0	0	0	1	0	0	0	0	0	0	0	0	0	0	0
655	male	6	It makes me more interested in the content and serves as incentive for me to listen (other than my grade)	0	1	0	1	0	1	1	0	1	1	1	1	1	1	1	1	1	0	0	0	1	1	1	0	0	0	1	1	0	0	1	0	0	0	1	0	1	0	0	0	0	0	0	0	0	0
656	male	6	Removes a lot of the tension that usually lies in the classroom. Makes the professor more relateable and less like "someone who is out to get you".	0	1	0	0	1	1	0	0	1	0	0	1	1	1	0	1	0	0	1	0	1	0	0	0	0	0	0	0	0	0	0	0	0	0	1	0	0	0	0	0	0	0	0	0	0	0
657	female	6	Makes them relate-able, environment less stressful.	0	1	0	1	1	1	0	0	1	1	0	0	1	1	0	1	0	0	1	0	1	1	1	0	0	0	1	0	0	0	0	0	0	0	1	0	0	0	0	0	1	0	0	0	0	0
658	female	6	The material taught in college science classrooms can be difficult and intimidating. When instructors use humor in college science classes, it changes the atmosphere of the lecture hall/recitation classroom and takes away some of the fear that comes with learning a difficult curriculum. In addition, instructors who use humor tend to be more engaging and interesting to listen to.	0	1	0	1	1	1	0	1	1	1	0	1	1	1	1	1	0	0	1	0	1	1	0	0	0	0	1	0	0	0	0	0	0	0	1	0	0	0	0	0	1	0	0	0	1	0
659	male	5	I think that humor adds a lively element that is otherwise lost in science classes.	0	0	0	0	0	0	0	0	0	0	0	0	0	0	0	0	0	0	0	0	0	0	0	0	0	0	0	0	0	0	0	0	0	0	0	0	0	0	0	0	0	0	0	0	0	0
660	female	6	Lectures become tedious after a while, so it is always enjoyable when professors are able to change the constant pattern of information and add something more interesting.	0	0	0	1	0	0	0	0	0	0	0	0	0	0	0	0	0	0	1	0	0	1	1	0	0	0	0	1	0	0	0	0	0	1	1	0	0	0	0	0	1	0	0	0	0	0
661	female	5	Often science courses in the lecture hall are quite boring to listen to because there is so much to understand and we get lost in all the things that sometimes we can't connect to whereas jokes might help us connect the dots more.	0	1	1	1	1	1	1	1	1	1	1	0	0	1	1	1	1	0	1	0	1	1	0	0	0	0	1	1	0	0	0	0	0	0	1	0	0	0	0	0	0	0	0	0	0	0
662	female	6	Some science classes are boring and make you fall asleep. Humor makes things interesting here and there as long as it doesn't get off topic.	0	1	0	1	0	1	0	1	0	1	0	1	1	1	0	1	0	0	1	0	0	0	0	0	0	0	0	0	0	0	0	0	0	0	1	0	1	0	0	0	1	0	0	0	0	0
663	male	6	I feel that humor makes the class more exciting which makes the stuff we learn more interesting which would result in better retention of information	0	1	0	1	1	1	0	0	1	0	0	0	1	0	0	1	0	0	0	0	1	0	0	0	0	0	1	0	0	0	0	0	0	0	1	0	1	0	0	0	0	0	0	0	0	0
664	female	6	it makes the class more interesting as well as keeps the students tuned in to see what crazy thing that their teacher will say next. Instead of just hearing them talk at the students for an hour about something they may not be very interested in, while if the teachers add humor to their lecture then the students may not be interested in the topic they will remain focused and actually learn while …	0	0	0	0	0	0	0	0	0	0	0	0	1	0	0	1	0	0	0	0	0	0	0	0	0	0	0	0	0	0	0	0	0	0	1	0	1	0	0	0	0	0	0	0	0	0
665	male	4		0	0	0	0	0	0	0	0	0	0	0	0	1	0	0	0	0	0	0	0	0	0	0	0	0	0	0	0	0	0	0	0	0	0	1	1	1	1	1	1	1	1	1	1	1	1
666	female	5	It is because using humor makes the class more interesting and because of that, it attracts my attention and make me pay more attention in class.	0	1	0	0	1	1	0	0	1	0	0	0	0	1	0	1	0	0	1	0	0	0	0	0	1	0	1	1	0	0	0	0	0	0	1	0	0	0	0	0	0	0	0	0	0	0
667	female	6	Humor, especially in science courses, lightens up the mostly very serious and complex topics being taught. It makes the subject more enjoyable.	0	0	0	0	0	0	0	0	0	0	0	0	0	0	0	0	0	0	0	0	0	0	0	0	0	0	0	0	0	0	0	0	0	0	1	1	0	1	1	1	1	1	1	0	1	0
668	female	6	I truly enjoy humor in college since classes because it makes the class less boring, easier to understand and more enjoyable. I think when you make things relatable in a class setting, it allows students to make an easier connection to the topic.	0	1	1	1	1	1	1	1	1	1	1	1	1	1	1	1	1	1	1	1	1	1	1	1	1	0	1	1	0	1	1	1	0	0	1	0	1	0	0	0	0	0	0	0	0	0
669	female	6	It helps not let the material be dry, and lets me "tune back in." Dad jokes, cliches, anything, is appreciated but delivery is important.	0	0	0	1	0	0	0	0	1	1	0	1	1	0	0	1	0	0	0	0	0	0	0	0	0	0	0	0	0	0	0	0	0	0	0	0	0	0	0	0	1	0	0	0	0	0
670	female	6	It makes class more interesting and engaging.	0	1	0	0	1	1	0	1	1	0	0	1	1	1	0	1	0	0	1	0	0	1	1	0	0	0	1	0	0	0	0	1	0	0	1	0	0	0	0	0	1	0	0	0	1	0
671	female	6	It makes learning the material more fun and interesting.	0	1	1	1	1	0	1	1	1	1	1	1	1	1	1	1	1	0	1	1	1	1	1	0	1	0	1	1	0	0	1	0	0	0	1	0	0	0	0	0	0	0	0	0	0	0
672	male	6	It lightens the mood and help make things less tedious. Having a teacher who likes to have fun almost makes some things less intimidating or help keep people's attention better. Basically, when a teacher who wants to use humor in class, there's a greater chance of making things feel like learning instead of busy work.	0	0	0	0	0	0	0	0	0	0	0	0	0	0	0	0	0	0	0	0	0	0	0	0	0	0	0	0	0	0	0	0	0	0	1	1	1	1	1	1	1	1	1	1	1	1
673	female	5	It sometimes makes it easier to remember if you think of a joke.	0	1	0	1	1	0	0	1	1	0	0	0	1	1	0	1	0	0	1	0	1	0	0	0	0	0	1	0	0	0	0	0	0	0	1	0	1	0	0	0	1	0	0	0	0	0
674	male	5	Because it's part of our life.	0	0	0	0	1	1	0	1	1	0	1	0	0	0	0	0	0	0	0	0	0	0	0	0	0	0	0	0	0	0	0	0	0	0	1	0	1	0	1	0	0	0	0	0	0	0
675	male	6	It makes the classes more engaging and not boring.	0	0	0	0	0	0	0	0	0	0	0	0	0	0	0	0	0	0	0	0	0	0	0	0	0	0	0	0	0	0	0	0	0	0	1	0	1	0	0	0	0	0	0	0	0	0
676	female	6	Makes the material more relatable.	0	0	0	0	0	0	0	0	0	0	0	0	0	0	0	0	0	0	0	0	0	0	0	0	0	0	0	0	0	0	1	0	0	0	1	0	0	0	0	0	0	0	0	1	0	0
677	female	6	When professors incorporate humor into their lecture content, it makes the material more enjoyable in a manner that allows students to enjoy.	0	1	0	1	1	1	0	0	1	1	0	1	1	1	0	1	0	0	1	1	1	0	0	0	1	0	1	0	0	0	0	0	0	0	1	0	1	0	0	0	0	0	0	0	0	0
678	male	6	A good sense of humor can lessen the stressful atmosphere that you often find in class.	0	0	0	0	0	0	0	0	0	0	0	0	0	0	0	0	0	0	0	0	0	0	0	0	0	0	0	0	0	0	0	0	0	0	1	1	1	0	1	1	1	1	1	1	1	0
679	female	6	If a funny story is told about a concept of some kind then it makes it more memorable.	0	1	0	1	0	1	0	0	1	0	0	1	0	1	0	0	0	0	1	1	0	0	0	0	0	0	1	0	0	0	0	0	0	0	1	0	1	0	0	0	1	0	0	0	0	0
680	female	6	When instructors use humor in class, it makes students participate more instead of falling asleep. Where as, if a profesor did not use humor in class more students would fall asleep and would not recommend the professor to other students because the lectures were not as fullfling to learn from.	0	1	0	1	0	1	0	0	0	0	0	0	1	1	0	0	0	0	1	0	1	0	0	0	0	0	0	0	0	0	0	0	0	0	1	0	0	0	0	0	0	0	0	1	0	0
681	female	6	I think when instructors use humor in college science classes, it shows another side to them. Instructors can some times come off as being serious and unapproachable, but when they have a sense of humor, it allows us students to see another side of them and makes them see more approachable.	0	1	0	1	1	1	0	1	1	1	1	1	1	1	0	1	0	0	1	0	1	1	1	0	1	0	1	1	0	0	1	0	0	0	1	0	0	0	0	0	0	0	0	0	0	0
682	female	6	I feel like it engages students more so they're more likely to pay attention. It also helps me remember what they were talking about more easily.	0	1	0	1	0	1	0	0	1	1	0	1	1	0	0	1	0	0	1	0	0	0	0	0	0	0	0	0	0	0	0	0	0	0	1	0	1	0	0	0	1	1	0	0	1	0
683	female	6	I like when they use humor because it makes the lecture more interesting and engaging.	0	1	0	0	1	1	0	1	1	0	1	1	1	1	0	1	0	0	1	0	0	0	0	0	0	0	1	0	0	0	0	0	0	0	1	0	1	1	0	0	1	0	0	0	0	0
684	NA	6	It makes the students pay attention in class, and allows for a 1 hour and 15 minute lecture to feel like a 30 minute lecture.	0	0	0	0	0	0	0	0	0	0	0	0	0	0	0	0	0	0	0	0	0	0	0	0	0	0	0	0	0	0	0	0	0	0	1	0	0	0	0	0	0	0	0	0	0	0
685	female	6	I enjoy when a professor uses humor in classes because it lightens the mood of the class. It helps many people understand the subject and it is also good to know that your professor is an actual human and not just a robot teaching.	0	0	0	0	0	0	1	0	0	0	1	0	0	0	0	0	0	0	0	0	0	0	0	0	0	0	1	0	0	0	0	0	0	0	1	1	1	1	1	1	1	1	1	1	1	1
686	female	6	It makes the class more enjoyable and easier to ask questions because I feel like the professor and the classmates are more approachable.	0	0	0	0	1	0	0	1	0	0	0	0	0	0	0	0	0	0	1	0	0	1	1	0	0	0	0	0	0	0	0	0	0	0	1	0	0	0	0	0	1	0	0	0	0	0
687	male	6	It makes the class less stressing, and also it is like a really short brake from all of the hard material that is being taught.	0	0	0	0	0	0	0	0	1	0	0	0	0	0	0	0	0	0	0	0	0	0	0	0	0	0	0	0	0	0	0	0	0	0	1	0	0	0	0	0	0	0	0	0	0	0
688	male	6	it would make the class more fun	0	1	0	1	0	1	0	0	1	0	0	0	0	1	0	0	0	0	0	0	0	0	0	0	0	0	0	0	0	0	0	0	0	0	1	0	0	0	0	0	0	0	0	0	0	0
689	female	5	Occasional jokes encourage students to laugh and relax, enabling students to focus more in intervals during class.	0	0	0	0	1	0	0	0	1	1	0	0	1	0	0	0	0	0	1	0	1	0	0	0	0	0	1	1	0	0	0	0	0	0	1	0	0	0	0	0	1	1	0	0	1	0
690	male	5	I think it is important to use humor to keep the lectures from becoming unbearably boring. I often find that a humorous comment can reinvigorate my interest in any lecture.	0	1	0	1	1	1	1	1	1	0	1	1	1	1	1	1	1	0	1	0	1	1	0	0	1	0	1	0	0	0	1	0	0	0	1	0	1	0	0	0	0	0	0	0	0	0
691	male	6	When a professor is funny or tells a lot of jokes, it helps break down the barriers between students and professors that prevent the two from forming a better relationship.	0	1	0	0	0	1	0	0	0	0	0	1	1	1	0	1	0	0	1	0	0	0	0	0	0	0	0	0	0	0	0	0	0	0	1	0	1	0	0	0	1	1	0	0	1	0
692	male	5	I agree, but not strongly. I think humor is important for keeping the students' attention. Some lectures can be dry or overwhelming, and I've noticed that humor tends to snap me back into reality whenever I zone out during a lecture. However, there have been cases where, in the attempt to make a topic humorous, the instructor gave misleading information. An example I can remember is when a microb…	0	1	0	1	0	1	0	0	1	1	0	1	1	1	0	1	0	0	1	0	0	0	0	0	0	0	0	0	0	0	0	0	0	0	1	0	0	0	0	0	1	0	0	0	1	0
693	female	6	It keeps us awake	0	1	0	1	1	1	0	1	1	1	1	1	1	1	0	1	0	0	1	1	1	1	1	0	0	0	1	0	0	0	0	0	0	0	1	0	1	0	0	0	1	0	0	0	0	0
694	male	6	It livens up the room and makes the class more interesting to listen to.	0	1	0	1	1	1	0	0	1	0	0	1	1	1	0	1	0	0	1	0	1	0	0	0	1	0	1	0	0	0	0	0	0	0	1	0	1	0	0	0	1	0	0	0	0	0
695	male	5	It helps students stay engaged and interested in the topic. Also makes the environment less serious and more enjoyable.	0	1	0	1	1	1	1	1	1	1	1	1	1	1	1	1	1	0	1	0	1	1	0	0	1	0	1	1	0	0	0	0	0	0	1	0	1	0	0	0	0	0	0	0	0	0
696	male	6	It keeps me interested in the class. Without some humor, classes tend to be duller.	0	1	0	0	0	1	0	0	1	0	0	1	1	1	0	1	0	0	0	0	0	1	0	0	0	0	0	0	0	0	0	0	0	0	1	0	0	0	0	0	1	0	0	0	0	0
697	female	5	humor has potential to keep the lecture engaging	0	1	0	1	1	1	0	1	1	1	1	1	1	1	0	1	0	0	1	1	1	0	0	0	0	0	1	1	0	0	1	1	0	0	1	0	0	0	0	0	0	0	0	0	0	0
698	female	5	Humor lightens the atmosphere in the classroom and grabs the attention of students.	0	0	0	0	0	0	0	0	0	0	0	0	0	0	0	0	0	0	0	0	0	0	0	0	0	0	0	0	0	0	0	0	0	0	1	0	0	0	0	0	0	0	0	0	0	0
699	female	5	Because in science classes, the materials are heavy and when instructors use humors it makes it much easier for me to understand and memorize the materials.	0	1	0	1	1	1	0	1	1	1	0	1	1	1	0	1	0	0	1	0	1	1	1	0	1	0	1	1	0	0	0	0	0	0	1	0	1	0	0	0	1	0	0	0	0	0
700	male	5	Makes the class more entertaining and lively. I also tend to retain knowledge better when they are delivered with a more comedic effect.	0	1	0	1	1	1	0	1	1	1	1	1	1	1	0	1	1	0	1	1	1	1	1	1	1	0	1	1	0	0	0	0	0	0	1	0	1	0	0	0	0	0	0	0	0	0
701	female	6	It makes the class more enjoyable. More people pay attention. The professor feels more at an equal level - relating to the college students	0	1	0	1	0	1	0	0	1	1	0	1	1	1	0	0	0	0	1	0	0	0	0	0	1	0	0	1	0	0	0	0	0	1	1	0	0	0	1	0	1	1	0	0	1	0
702	female	5	Makes it fun to learn	0	1	0	1	1	1	1	1	1	1	1	1	1	1	1	1	1	0	1	0	1	1	1	0	0	0	1	1	0	0	1	0	0	0	1	0	0	0	0	0	0	0	0	0	0	0
703	male	6	It takes away stress and allows us to have fun while still learning. It is a good to be in an environment where it si not so tense while trying to learn new information.	0	0	0	0	0	0	0	0	0	0	0	0	0	0	0	0	0	0	0	0	0	0	0	0	0	0	0	0	0	0	0	0	0	0	1	0	1	0	0	0	0	0	0	0	0	0
704	female	5	Sometimes funny comments are what stay in my head. If I remember something funny they said it helps me relate it back to the material. It also makes the class less stressful, it seems there is less pressure.	0	1	0	1	1	1	0	1	1	1	1	1	0	1	0	1	0	0	1	0	1	1	0	0	0	0	1	0	0	0	0	0	0	0	1	0	1	0	0	0	1	0	0	0	0	0
705	female	6	It keeps me intrigued in the course material.	0	1	0	1	1	1	1	1	1	1	1	1	1	1	1	1	1	0	1	0	1	0	0	0	1	0	1	1	0	0	1	0	0	0	1	0	0	0	0	0	0	0	0	0	0	0
706	female	6	Comic relief to a stressful lecture tend to increase my will to learn and not become sleepy, a good joke wakes- especially a science pun- wakes me up.	0	1	0	1	1	1	0	1	1	1	0	1	1	1	1	1	1	0	1	0	1	1	1	1	1	0	1	1	0	0	0	1	0	0	1	0	1	0	0	0	1	0	0	0	0	0
707	female	6	I believe that when using humor, it allows for a small break in information being crammed into the mind and in long term, helps with memory retention.	0	0	0	0	0	0	0	0	0	0	0	0	1	0	0	0	0	0	0	0	0	0	0	0	0	0	0	0	0	0	0	0	0	0	0	0	0	0	0	0	0	0	0	1	0	0
708	female	6	When professors use humor, it makes the class easier to pay attention to and it humanizes the professors.	0	1	0	1	1	1	0	0	1	1	0	1	1	1	0	1	0	0	1	0	1	0	0	0	0	0	1	0	0	0	0	0	0	0	1	0	0	0	0	0	1	1	0	0	1	0
709	female	5	It makes the professors appear to be more approachable and it encourages more student interaction in daily lectures.	0	1	0	1	0	1	0	1	1	0	0	1	1	1	1	1	0	0	1	1	0	1	0	0	0	0	1	0	0	0	1	0	0	1	1	0	0	0	0	0	0	0	0	0	0	0
710	male	3		0	1	0	1	1	0	0	0	1	1	0	0	0	1	0	0	0	0	1	0	0	0	0	0	0	0	1	0	0	0	0	0	0	0	0	0	1	0	0	0	1	1	0	0	1	0
711	female	6	It makes the class more enjoyable	0	0	0	0	1	0	0	0	0	1	1	0	1	0	0	0	0	0	1	0	0	0	0	0	0	0	1	0	0	0	1	0	0	0	1	0	1	0	0	0	0	0	0	0	0	0
712	male	5	It alleviates the stress in the room and allows for common ground between the professor and the students.	0	0	0	0	0	0	0	0	0	0	0	0	0	0	0	0	0	0	0	0	0	0	0	0	0	0	0	0	0	0	0	0	0	0	0	0	0	0	0	0	0	0	0	0	0	0
713	female	6	Using humor in class keeps me engaged and breaks up some of the monotony. It also makes me feel like the instructor enjoys teaching me and speaking about the topic.	0	1	0	1	1	1	0	0	1	1	0	1	1	1	0	1	0	0	1	0	1	0	0	0	1	0	1	0	0	0	0	0	0	0	1	0	1	0	0	0	1	0	0	0	0	0
714	male	5	I think it makes the class more personal and relatable and helps you connect with the instructor more.	0	0	0	1	1	1	0	1	1	1	0	1	0	1	0	1	0	0	1	0	0	0	0	0	0	0	0	0	0	0	1	0	0	0	1	0	0	0	0	0	0	0	0	0	0	0
715	female	5	Because contents could be pretty dry and boring, use of humor brightens up the students at least by a bit	0	1	0	0	1	1	0	0	1	1	0	0	1	1	0	1	0	0	0	0	0	0	0	0	0	0	0	0	0	0	1	0	0	0	1	0	0	0	0	0	1	0	0	0	0	0
716	female	6	Brings my attention to class and more eager to listen and remember everything	0	1	0	1	1	1	0	1	0	1	1	1	1	1	0	1	1	0	1	1	1	0	1	0	0	0	1	1	0	0	0	0	0	0	1	0	1	0	0	0	1	0	0	0	0	0
717	male	6	It makes class more interesting and makes it more likely that I want to go to class.	0	1	0	0	0	1	0	0	1	0	0	1	1	1	0	1	0	0	0	0	0	0	0	0	0	0	1	0	0	0	0	0	0	0	1	0	1	0	0	0	0	0	0	0	0	0
718	female	5	It makes the class more entertaining and helps me connect with the professor better.	0	0	0	0	0	0	0	0	1	0	0	1	1	0	0	1	0	0	0	0	0	0	0	0	0	0	0	0	0	0	0	0	0	0	0	0	0	0	0	0	0	0	0	0	0	0
719	male	6	When faced with the sometimes overwhelming workload of classes, it can be a huge relief to listen to someone who can make you feel a little more at ease by adding humor to the curriculum.	0	1	0	0	0	1	0	1	1	0	0	1	1	1	0	0	0	0	1	0	0	0	0	0	0	0	0	0	0	0	0	0	0	0	1	0	0	0	1	0	1	0	0	1	1	0
720	female	5	It lightens up the mood and gives a bit of a break from the stream of info	0	1	0	1	0	1	0	0	1	1	0	1	1	1	0	1	0	0	1	0	0	1	0	0	0	0	0	0	0	0	0	0	0	0	1	0	1	0	1	0	0	0	0	0	1	0
721	female	5	Use of humor makes class less boring, it keeps students awake and active. Additionally, it's always easy to remember things which were said/thought with humor.	0	1	0	0	0	1	0	0	1	1	0	0	1	1	1	1	0	0	0	0	0	0	0	0	0	0	1	1	0	0	1	0	0	0	1	0	1	0	0	0	0	0	0	0	0	0
722	male	6	It lightens the mood, sometimes science overwhelms me and its nice to have comedic relief to keep me focused and entertained.	0	0	0	0	0	0	0	0	0	0	0	0	0	0	0	0	0	0	0	0	0	0	0	0	0	0	0	0	0	0	0	0	0	0	1	0	1	0	0	0	0	0	0	1	0	0
723	male	5	It keeps the class from being too dry.	0	0	0	0	0	0	0	0	0	0	0	0	1	1	0	1	0	0	0	0	0	0	0	0	0	0	0	0	0	0	0	0	0	0	1	0	1	0	0	0	0	0	0	0	0	0
724	female	6	Classes mostly interesting based on the professor. The content of the class doesn't always determine how much you will enjoy the class, but if the teacher is entertaining and fun to listen to, the class will be enjoyable no matter how easy or hard the content is.	0	1	0	1	1	1	1	1	1	1	1	1	1	1	1	1	0	0	1	1	1	1	0	0	1	0	1	0	0	0	1	1	0	0	1	0	0	0	0	0	0	1	0	0	1	0
725	male	5	I think it helps humanize an otherwise pretty serious/dry (in an academic sense) area of study, but I think a balance is needed.	0	1	0	1	0	1	0	1	1	0	1	1	1	1	0	1	0	0	1	0	1	0	0	0	0	0	0	0	0	0	1	0	0	0	1	0	0	0	0	0	0	0	0	0	0	0
726	male	5	It makes it seem like the instructor actually enjoys the subject and also makes the instructor seem a lot more approachable as it makes the students feel like the instructor is making an effort to relate to the students.	0	0	0	0	1	1	0	0	1	0	0	1	1	1	0	1	0	0	0	0	0	0	0	0	0	0	0	0	0	0	0	0	0	0	0	0	0	0	0	0	0	0	0	0	0	0
727	female	5	It draws my attention back to the lecture and even wakes me up a bit. Listening to a dry lecture is a lot like listening to a lullaby. I also appreciate good humor in general and if my instructor uses humor I probably like them better.	0	0	0	0	0	0	0	0	0	1	0	1	1	0	0	1	0	0	1	0	0	1	0	0	0	0	0	0	0	0	1	1	0	0	1	0	1	0	0	0	0	0	0	0	0	0
728	male	6	Science is a tough thing to grasp. Laid back professors that make complicated subjects easier to understand through humor and show that they have a full understanding of the subject while doing it are the best.	0	0	0	0	0	0	0	0	0	0	0	0	0	0	0	0	0	0	0	0	0	0	0	0	0	0	0	0	0	0	0	0	0	0	1	0	0	0	0	0	1	0	0	0	1	0
729	female	6	It helps me engage and take a little break from what I'm learning.	0	1	1	1	1	1	1	1	1	1	1	1	1	1	1	1	1	0	1	1	1	1	1	0	1	0	1	1	0	0	1	1	1	1	1	0	0	0	0	0	0	0	0	0	0	0
730	female	6	Sometimes subjects are very difficult to grasp and humor helps to break the tension. Humor allows my brain a short break that gives me energy to continue with the hard task of focusing and assimilating new information.	0	1	0	0	0	1	0	1	1	1	1	1	1	1	1	1	0	0	1	1	1	1	1	0	1	0	1	1	0	0	0	1	0	1	1	0	0	0	0	0	0	0	0	0	0	0
731	female	5	I think science classes are usually more difficult and it can be frustrating, so adding humor to the lecture makes it a more comfortable and easy-going environment.	0	1	1	1	1	1	1	1	1	1	1	1	1	1	1	1	0	0	1	1	1	1	1	0	0	0	1	1	0	0	0	0	0	1	1	0	0	0	0	0	0	0	0	0	0	0
732	female	6	Science classes can be particularly difficult, therefore engaging the students in comic relief can help create a better learning environment.	0	1	0	1	1	1	0	1	1	1	1	1	1	1	0	1	0	0	1	0	1	1	0	0	1	0	1	0	0	0	0	0	0	0	1	0	0	0	0	0	0	0	0	0	0	0
733	female	6	It keeps lectures interesting, especially on days when I'm feel exhausted/unmotivated.	0	1	0	1	0	0	0	0	1	1	0	1	1	1	0	0	0	0	1	1	1	1	1	0	1	0	1	1	0	0	0	0	0	1	1	0	0	0	0	0	0	0	0	0	0	0
734	female	6	It makes time go faster and the experience memorable. Actually enjoy going to class	0	1	0	1	1	1	0	1	1	1	1	1	1	1	0	1	0	0	1	0	1	0	0	0	0	0	1	0	0	0	0	0	0	0	1	0	1	0	0	0	1	0	0	0	0	0
735	male	5	Science is one of the harder subjects to be found on a college course list, and with this comes a lot of stress and anxiety, so when a teacher takes the time to joke around, it takes some of the edge off.	0	1	0	1	0	1	0	0	1	1	0	0	1	1	0	0	0	0	1	0	1	0	0	0	0	0	0	0	0	0	0	0	0	0	1	0	1	0	0	0	1	1	0	0	1	0
736	female	6	Humor helps me remember the material	0	1	0	1	1	1	0	1	1	1	1	1	1	1	1	1	0	0	1	1	1	1	0	0	1	0	1	0	0	0	0	0	0	0	1	0	1	0	0	0	1	0	0	0	0	0
737	female	6	It makes it fun to learn. When lectures are dry it's harder to pay attention	0	0	0	0	0	0	0	0	0	0	0	0	0	0	0	0	0	0	0	0	0	0	0	0	0	0	0	0	0	0	0	0	0	0	1	0	1	1	0	0	1	0	0	1	0	0
738	male	6	Humor makes the instructors more relatable and personable. Humor makes the lecture more engaging, and allows my mind to refocus on the lecture material. Sometimes, lecture material becomes monotonous, regardless of teaching ability, so breaking that monotony with something engaging and different helps make the lecture as a whole more interesting. It makes me more apt to approach my instructors fo…	0	1	0	1	1	1	1	1	1	1	1	1	1	1	1	1	1	0	1	1	1	1	1	0	1	0	1	1	0	0	1	1	0	1	1	0	1	0	0	0	1	0	0	0	0	0
739	female	6	It keeps us all awake. It keeps us smiling. A monotone business only class might get the job done but it won't keep your attention or engergy. The jokes can be related to the material, we're not asking for a stand up show. Plus, if the joke could be used to remember material, all the better.	0	0	0	0	1	1	0	0	0	1	0	1	1	1	0	1	0	0	1	0	1	0	0	0	0	0	1	0	0	0	0	0	0	0	1	0	0	0	0	0	1	0	0	0	0	0
740	male	5	it can lighten to mood slightly and I enjoy humor in general.	0	0	0	0	0	0	0	0	0	0	0	0	0	0	0	0	0	0	0	0	0	0	0	0	0	0	0	0	0	0	0	0	0	0	1	1	1	1	1	1	1	1	1	1	1	1
741	female	5	It can help me better understand a complex topic	0	1	0	0	1	1	1	1	1	1	1	1	1	1	1	1	0	0	1	0	1	1	1	0	0	0	1	0	0	0	1	1	0	0	1	0	0	0	0	0	0	0	0	0	0	0
742	female	5	I think it lightens up the mood and keeps engagement levels up.	0	1	0	0	1	1	1	0	1	1	1	1	1	1	1	1	0	0	1	0	1	1	1	0	0	0	1	0	0	0	0	0	0	0	1	0	1	0	0	0	0	1	0	0	0	0
743	female	5	It makes class more enjoyable	0	1	0	1	0	1	0	1	1	1	1	1	1	1	1	1	0	0	1	1	0	1	0	0	1	0	0	0	0	0	0	0	0	0	1	0	0	0	0	0	0	0	0	0	0	0
744	female	6	Science classes are difficult and hard to understand. When a professor uses humor in classes, it lightens the mood and brings out energy in students, which helps students pay more attention and learn more.	0	1	0	1	1	1	1	1	1	1	1	1	1	1	1	1	0	0	1	1	1	1	0	0	1	0	1	1	0	0	1	0	0	0	1	0	1	0	0	0	0	0	0	0	0	0
745	male	6	It makes the class easier to go to and keeps my attention	0	1	0	1	1	1	0	1	1	1	1	1	1	1	0	1	1	1	1	1	1	0	0	1	1	0	1	1	0	0	0	1	0	1	1	0	1	0	0	0	0	0	0	0	0	0
746	male	6	its a comic relief after a long, dry, content. Also, it keeps the students focused after giving a bit of a mental break.	0	1	1	1	1	1	0	0	1	1	1	1	1	1	1	1	1	1	1	1	1	1	1	1	1	1	1	1	1	1	1	1	1	1	1	0	0	0	0	0	0	0	0	0	0	0
747	male	6	It makes the class more interesting and entertaining.	0	1	0	1	1	1	0	0	1	0	0	0	0	1	0	1	0	0	1	0	0	1	0	0	1	0	1	0	0	0	0	0	0	0	1	0	1	0	0	0	1	1	0	0	1	0
748	male	6	I believe humor engages the class more in the content being taught and it creates a more personal connection with the instructor.	0	0	0	0	0	0	0	0	0	0	0	0	0	0	0	0	0	0	0	0	0	0	0	0	0	0	0	0	0	0	0	0	0	0	1	1	1	1	1	1	1	1	1	1	1	1
749	male	6	It helps students keep engaging in the class.	0	1	0	1	0	1	0	0	1	0	0	1	1	1	0	1	0	0	1	0	1	0	0	0	1	0	1	0	0	0	0	0	0	0	1	0	0	0	0	0	0	0	0	0	0	0
750	female	6	It helps because the professor feels like an actual person and not just a strict instructor.	0	1	0	1	0	0	0	0	1	0	0	1	1	1	1	1	0	0	1	0	0	0	0	0	0	0	0	0	0	0	0	0	0	0	1	0	0	0	0	0	0	0	0	0	0	0
751	male	6	Using humor is really helpful in keeping students engaged in a lecture presentation. I also appreciate humor being utilized because it helps in keeping information retained.	0	1	0	1	1	1	0	1	1	0	0	1	1	1	0	0	0	0	1	0	1	1	0	0	1	0	1	0	0	0	0	0	0	0	1	0	0	0	0	0	1	0	0	0	0	0
752	male	5	Humor engages the class, especially if the subject at hand is mentally taxing. It also makes the students grow closer to the professor.	0	1	0	1	1	1	0	1	1	0	1	1	1	1	1	1	0	0	1	0	1	1	0	0	1	0	1	1	0	0	0	0	0	0	1	0	1	0	0	0	1	0	0	0	0	0
753	female	6	Usually in the pictures of the slides	0	0	0	0	0	0	0	0	0	0	0	0	0	0	0	0	0	0	0	0	0	0	0	0	0	0	0	0	0	0	0	0	0	0	1	0	1	0	0	0	1	0	0	0	0	0
754	female	6	I appreciate jokes in the classroom because they encourage me to be more focused in class. They give me something to remember when I trying to study for the class.	0	0	0	0	1	0	0	0	1	0	0	0	1	1	0	0	0	0	0	0	1	1	0	0	0	0	1	0	0	0	0	0	0	0	1	0	1	0	0	0	0	0	0	0	0	0
755	female	5	Sometimes the information being taught in classes can get boring so when professors use humor is lightens the mood and bring my attention back to what is being taught.	0	0	0	0	0	0	0	0	0	1	0	1	1	0	0	0	0	0	0	0	0	0	0	0	0	0	0	1	0	0	0	0	0	0	1	0	1	0	0	0	1	0	0	0	0	0
756	male	6	It is nice to mix things up to keep everyone on track with the material!	0	0	0	0	0	0	0	0	0	0	0	0	1	0	0	0	0	0	0	0	0	0	0	0	0	0	0	0	0	0	0	0	0	0	1	0	1	0	0	0	0	0	0	0	0	1
757	female	6	It makes the overall learning experience more enjoyable.	0	1	0	0	1	1	0	1	1	0	1	1	1	0	0	1	0	0	1	0	1	1	1	0	0	0	1	1	0	0	1	0	0	1	1	0	0	0	0	0	1	0	0	0	0	0
758	female	5	It keeps the lecture material interesting and it shows that the professors care	0	1	0	1	1	1	1	1	1	1	1	0	1	1	1	1	1	0	1	0	1	1	1	0	1	0	1	1	0	0	1	0	0	0	1	0	0	0	0	0	0	0	0	0	0	0
759	female	6	I enjoy when professors use humor in class because it makes class more enjoyable. If the professor is serious the entire class then the lecture gets boring after a while. Humor can also make learning dry material a bit more enjoyable.	0	1	0	1	0	1	0	1	1	1	0	1	1	0	0	1	0	0	0	0	0	0	0	0	0	0	0	1	0	0	0	0	0	0	1	0	1	0	0	0	0	0	0	0	0	0
760	female	6	It helps keep energy throughout the lecture and makes me want to stay more engaged with what's going on.	0	1	0	1	1	1	0	0	1	1	0	1	1	1	0	1	0	0	1	0	0	1	0	0	0	0	1	1	0	0	0	0	0	0	1	0	1	0	0	0	1	1	0	0	1	0
761	female	6	I think it brightens a long lecture to have a little humor incorporated into the instruction.	0	1	0	1	1	1	0	1	1	1	1	1	1	1	1	1	0	0	1	0	1	1	1	0	1	0	1	0	0	0	0	1	0	0	1	0	0	0	0	0	1	0	0	0	0	0
762	female	5	I appreciate when instructors use humor in college because it makes a class more captivating .Humor also makes the instructor more approachable.	0	1	0	1	0	0	0	1	0	0	0	1	1	0	0	1	0	0	1	0	0	0	0	0	0	0	0	0	0	0	0	0	0	0	1	0	0	0	0	0	0	0	0	0	0	0
763	male	6	It helps me stay interested in the topic at hand. Also, another reason why I believe making the lectures have humor can be beneficial is because it can sometimes relate to young college students which in some perspective can help students receive the information more clearly.	0	1	0	1	0	0	1	0	0	0	0	1	1	0	0	1	0	0	0	0	0	0	0	0	0	0	0	0	0	0	1	0	0	0	1	0	1	0	0	0	0	0	0	0	0	0
764	female	6	Because science is such a serious subject, it's nice to see humor implemented into lectures because it lightens the mood and makes the lecture more entertaining and enjoyable to listen to. I am more inclined to listen to the lecture when humor is used, which benefits my understanding of the information being taught.	0	1	0	1	1	1	0	1	1	1	1	1	1	1	0	1	0	0	1	0	1	1	0	0	0	0	1	0	0	0	0	0	0	0	1	0	1	0	0	0	1	0	0	0	0	0
765	male	5	College is stressful and it helps relieve some of that stress if humor is presented on occasion.	0	0	0	0	0	0	0	0	0	0	0	0	0	0	0	0	0	0	0	0	0	0	0	0	0	0	0	0	0	0	0	0	0	0	1	0	1	1	0	0	0	1	0	1	0	1
766	female	5	I believe that it makes the class more realistic and less as if the professors are lecturing us. I think at least one joke in every two classes is enough though, the class should focus on the material rather than the humor.	0	1	0	0	1	1	0	1	1	1	1	1	1	1	1	1	0	0	1	0	1	0	0	0	0	0	1	0	0	0	0	0	0	0	1	0	1	0	0	0	0	0	0	0	0	0
767	female	5	It makes it easier to stay engaged and the professor comes off as more approachable.	0	0	0	0	1	0	0	0	0	0	1	0	0	0	0	0	0	0	1	0	0	0	0	0	0	0	0	0	0	0	0	0	0	0	0	0	0	0	0	0	0	0	0	0	0	0
768	female	6	It makes the environment much lighter and not too intimidating or serious	0	0	0	1	1	1	0	0	1	1	0	1	1	1	0	1	0	0	1	0	0	1	1	0	0	0	0	0	0	0	0	1	0	0	1	0	0	0	0	0	0	0	0	0	0	0
769	female	6	I think science is such a factual concept based on evidence and reasoning, and is most of the time straight to the point. Humor helps lighten up these subjects and makes some of the more boring concepts fun to learn and relate to.	0	1	0	0	1	1	0	0	1	1	0	0	1	1	0	1	0	0	1	0	1	0	0	0	0	0	1	1	0	0	1	0	0	0	1	0	1	0	0	0	0	0	0	0	0	0
770	female	6	It makes learning the material more fun and because it's fun, I personally pay attention more and am able to understand ideas better since I am more focused and the jokes help draw attention to the small details.	1	1	1	1	1	1	1	1	1	1	1	1	1	1	1	1	1	1	1	1	1	1	1	1	1	1	1	1	1	1	1	1	1	1	1	1	1	1	1	1	1	1	1	1	1	1
771	female	5	It decreases stress and makes the class more enjoyable.	0	0	0	0	0	0	0	0	0	0	0	0	1	0	0	0	0	0	0	0	0	0	0	0	0	0	0	0	0	0	0	0	0	0	1	0	0	0	0	0	0	0	0	0	0	0
772	male	6	It draws in the class, making it typically less stressful, and makes it a more fun/friendly environment.	0	1	0	1	1	1	0	1	1	1	1	1	1	1	0	1	0	0	1	1	1	0	0	0	0	0	1	1	0	0	0	0	0	0	1	0	0	0	0	0	0	0	0	0	0	0
773	female	6	it lightens the mood when everything seems so serious. It makes the instructor seem like they want to engage with the students. It makes me like the teacher more which makes coming to class more enjoyable	0	1	0	1	1	1	1	1	1	1	1	1	1	1	1	1	0	0	1	0	1	0	0	0	0	0	1	0	0	0	1	0	0	0	1	0	0	0	0	0	0	0	0	0	0	0
774	male	6	Not only does it display confidence in the instructors mental ability in teaching the material, which eases the student's acceptance of the professors knowledge, but humor allows for a student to become more comfortable with the professor, the material, and his/her colleagues. Everybody wins!	0	0	0	0	0	0	0	0	0	0	0	0	0	0	0	0	0	0	0	0	0	0	0	0	0	0	0	0	0	0	0	0	0	0	1	1	1	1	1	1	1	1	1	1	1	1
775	female	5	It makes the information more interesting and I am more likely to pay attention.	0	1	0	1	1	1	0	1	1	1	1	1	1	1	0	1	0	0	1	0	1	0	0	0	1	0	1	0	0	0	0	0	0	0	1	0	0	0	0	0	1	0	0	0	0	0
776	female	5	When teachers use some humor it makes me memorize the topic better and also I would pay attention more, because the class will be more fun.	0	1	0	0	1	1	0	1	1	1	1	1	1	1	1	1	1	0	1	0	1	0	0	0	0	0	1	0	0	0	0	0	0	0	0	0	1	0	0	0	0	0	0	0	0	0
777	female	6	I appreciate it because humor in the classroom creates a comfortable environment for students and they are feel a little more attached to the professor and less nervous or intimidated to talk to him/her. And also if the professor inserts funny comments here and there in his lecture people would pay more attention to the lecture.	0	1	0	0	0	1	0	1	1	1	0	1	1	1	0	1	0	0	1	1	0	0	0	0	0	0	0	1	0	0	0	0	0	0	1	0	0	0	0	0	1	0	0	0	1	0
778	male	6	I appreciate humor in the class because it benefits in three different ways. One, it keeps the attention of the class. Two, it can help retain the information. And three, it lightens up the mood of the class thus making it less boring.	0	1	0	1	1	1	0	0	1	0	0	0	0	1	0	0	0	0	1	0	1	0	0	0	0	0	1	0	0	0	0	0	0	0	1	0	1	1	0	0	1	1	0	1	1	0
779	female	6	When professors use humor during a lecture, it keeps my attention and makes the material a little more fun! For me, I am a huge fan of puns. It makes you realize that the professors are people too, and they can crack a joke once in awhile.	0	1	0	1	1	1	0	1	1	1	1	1	1	1	1	1	1	0	0	0	1	1	0	0	1	0	1	1	0	0	0	0	0	0	1	0	1	0	0	0	1	0	0	0	0	0
780	female	6	It helps the classroom have a better vibe and makes learning more fun.	0	0	0	1	0	0	0	0	0	0	1	1	1	1	0	0	0	0	1	0	1	0	0	0	0	0	0	0	0	0	0	0	0	0	1	0	0	0	0	0	1	0	0	0	0	0
781	female	6	it makes class enjoyable.	0	1	0	0	1	1	1	1	1	0	0	0	0	0	0	0	0	0	1	1	0	1	0	0	0	0	1	0	0	0	0	0	0	0	0	0	1	0	0	0	1	0	0	0	0	0
782	female	6	I appreciate it because they relate it to science which helps to keep the class more interesting, although they should not be trying the whole time to be funny because it will get old.	0	0	0	0	0	0	0	0	0	0	0	0	0	0	0	0	0	0	0	0	0	0	0	0	0	0	0	0	0	0	0	0	0	0	1	0	1	0	0	0	1	0	0	0	0	0
783	male	6	It automatically puts a positive vibe in the classroom and makes it easier to absorb the knowledge because my "appetite" is opened up.	0	1	0	0	0	1	0	0	1	0	0	0	1	1	0	1	0	0	1	1	1	0	0	0	0	0	0	0	0	0	0	0	0	0	1	0	1	0	0	0	1	0	0	0	0	0
784	male	6	I find it helpful to keep me awake and it helps me stay more engaged.	0	0	0	0	0	0	0	0	0	0	0	0	0	0	0	0	0	0	0	0	0	0	0	0	0	0	0	0	0	0	0	0	0	0	1	0	1	0	0	1	1	1	0	1	1	0
785	female	5	I feel it lightens the mood and keeps students engaged.	0	0	0	0	1	1	1	0	0	0	1	0	0	1	0	0	0	0	1	0	1	0	0	0	0	0	1	1	0	0	1	0	0	1	1	0	0	0	0	0	0	0	0	0	0	0
786	female	6	Using humor in class makes the atmosphere more fun and enjoyable. I don't mind going to class when it is less serious and easier to pay attention, rather than sitting there and trying not to fall asleep or get distracted in lectures.	0	1	0	1	1	1	1	1	1	1	1	1	1	1	1	1	1	0	1	0	1	0	0	0	1	0	1	1	0	0	1	0	0	0	1	0	1	0	0	0	0	0	0	0	0	0
787	male	5	I appreciate when instructors use humor because it lightens the mood of the class. If we have just gone over a complex concept, it is nice to have some comic relief.	0	0	0	0	1	0	1	0	0	0	1	0	0	1	0	0	0	0	0	0	0	0	0	0	0	0	0	0	0	0	0	0	0	0	1	0	1	0	0	0	0	1	0	1	0	0
788	female	6	It makes the topic choices being discussed more enjoyable and inviting to listen to.	0	0	0	0	0	0	0	0	0	0	0	0	0	0	0	0	0	0	1	0	0	0	0	0	0	0	0	0	0	0	0	0	0	0	1	0	1	0	0	0	0	0	0	1	0	0
789	female	6	It helps with keeping attention.	0	0	0	0	1	0	0	1	1	1	1	0	1	1	0	0	0	0	1	0	0	0	0	0	0	0	1	0	0	0	0	0	0	0	1	0	1	0	0	0	0	0	0	0	0	0
790	female	5	It makes the learning environment less stressed and allows students to fit in, and be able to concentrate in a more relaxing scenario.	0	1	0	1	1	0	0	1	1	1	1	1	1	1	1	1	0	0	1	1	1	1	0	0	0	0	1	1	0	0	0	0	0	0	1	0	0	0	0	0	0	0	0	0	0	0
791	male	6	Generally when professors use humor in college science classes it helps students keep their attention by making typically dry and complex subjects more interesting to learn and more entertaining to learn.	0	1	0	0	1	1	0	0	1	0	0	1	1	1	0	0	0	0	1	0	1	0	0	0	0	0	1	0	0	0	0	0	0	0	1	0	1	0	0	0	1	1	0	1	1	0
792	female	5	I appreciate when instructors use humors because it makes the class more interesting.	0	1	0	0	1	1	0	1	1	1	1	1	1	1	0	1	0	0	1	1	1	1	1	0	1	0	1	1	0	0	0	0	0	0	1	0	0	0	0	0	1	0	0	0	0	0
793	NA	6	Makes professor more human and topic more interesting	0	0	0	0	0	0	0	0	0	0	0	0	0	0	0	0	0	0	0	0	0	0	0	0	0	0	0	0	0	0	0	0	0	0	1	0	0	0	0	0	0	0	0	0	0	0
794	female	6	I appreciate when instructors use humor in college science classes because it lightens the mood a lot in a lecture. When you're constantly being drilled with new, serious information on chemistry or biology it's nice to know you can have fun with it. Without humor a lot of the work would be unbearable especially seeing someone who's dedicated their whole life to science and can't enjoy it. Humor …	0	1	0	1	1	1	0	0	1	1	0	1	1	1	0	0	0	0	1	0	0	1	0	0	0	0	0	1	0	0	0	1	0	0	1	0	0	0	0	0	1	0	0	0	1	0
795	male	5	It makes the information more memorable to me and brings some relief to my stressful everyday life.	0	1	0	0	1	1	0	1	1	0	1	0	0	0	0	1	0	0	1	0	1	0	0	0	0	0	1	1	0	0	0	0	0	0	1	0	0	0	0	0	0	0	0	0	0	0
796	male	6	the class is already stressful. Having unnecessary seriousness is not going to help students. Also, the fact that, instructors were students at one explains the whole idea of how they should be nice and humorous in such a class set.	0	1	0	1	1	1	1	1	1	1	1	1	1	1	1	1	0	0	1	1	1	1	1	0	1	0	1	1	0	0	0	0	0	1	1	0	1	0	0	0	0	0	0	0	0	0
797	female	6	It keeps the class interesting and keeps me attentive as well. Also, it gives an easier approach to professors because they appear to be more friendly.	0	0	0	0	0	0	0	0	0	0	0	0	1	0	0	1	0	0	1	0	0	0	0	0	0	0	0	0	0	0	0	0	0	0	1	0	0	0	0	0	0	0	0	0	0	0
798	male	6	It makes learning more fun and eases any tension one may have in regards of the class. The less tense a professor is the better it is for students. Also it gives off the vibe the professor is friendly and easy to talk to if we have any questions.	0	1	0	1	1	1	0	0	1	0	1	1	1	1	1	1	1	0	1	0	1	1	0	0	1	0	1	0	0	0	0	0	0	0	1	0	0	0	0	0	0	0	0	0	0	0
799	male	6	Providing humor gives the classroom environment a more relatable zone and in my own personal experience, enhances the connection to learn from the instructor better.	0	1	0	1	1	1	1	1	1	1	1	1	1	1	1	1	1	0	1	0	1	0	0	0	1	0	1	1	0	0	0	0	0	1	1	0	1	0	0	0	0	0	0	0	0	0
800	female	5	It is very easy to fall asleep in lecture, so adding a little bit of humor and making people laugh gets the blood flowing.	0	1	0	1	1	1	0	1	1	0	0	1	0	1	0	0	0	0	1	0	0	0	0	0	1	0	1	0	0	0	0	0	0	0	1	0	0	0	0	0	1	0	0	0	0	0
801	male	6	Breaks up some dry lectures, makes attending fun	0	1	0	0	1	1	0	1	1	1	1	1	1	1	1	1	1	0	1	0	1	0	0	0	0	0	1	1	0	0	1	0	0	0	1	0	1	1	1	0	1	0	0	0	0	0
802	male	6	Humorous teachers have a better repore with students. Laughing makes people relaxed and happy. A humorous teacher can also make class and/or a difficult topic more enjoyable. Sometimes students can feel overwhelmed with the entirety of their course load; therefore a funny teacher can actually attract students towards attending lecture.	0	0	0	0	0	0	0	0	0	0	0	0	0	0	0	0	0	0	0	0	0	0	0	0	0	0	0	0	0	0	0	0	0	0	1	0	1	0	0	0	0	0	0	0	0	0
803	female	6	I feel like the professors want to be their if they are lighthearted and humorous and if they want to be there I feel like they care about teaching and care about their students.	0	1	0	1	1	1	1	1	1	1	1	1	1	1	1	1	1	0	1	1	1	1	1	0	1	0	1	1	0	0	1	0	0	1	1	0	0	0	0	0	0	0	0	0	0	0
804	male	6	It lifts the mood of what can be a very tough class, thus providing a mentally healthy environment where one is not always under constant pressure to succeed.	0	1	0	1	1	1	1	1	1	1	1	1	1	1	0	1	0	0	1	0	1	1	0	0	0	0	1	1	0	1	0	0	0	0	1	0	0	0	0	0	0	0	0	0	0	0
805	female	6	Science classes can be overwhelming and have a lot of information given over a short period of time so when a professor makes the class enjoyable by adding humor it makes the class less stressful. It also helps me remember more of the information because I remember the humor.	0	1	0	0	1	1	0	0	0	1	0	1	1	1	0	1	0	0	1	0	0	0	0	0	0	0	0	0	0	0	0	0	0	0	1	0	0	0	0	0	1	1	0	0	1	0
806	male	6	Humor provides balance.	0	1	0	0	1	1	1	0	0	0	0	0	0	0	0	0	0	0	0	0	0	0	0	0	0	0	1	0	0	0	0	0	0	0	1	0	0	0	0	0	0	0	0	0	0	0
807	male	5	It lightens the mood and refocuses the class, sometimes though it is unnecessary or overused and becomes a distraction rather than an aid	0	0	0	0	0	0	0	0	0	0	0	0	0	0	0	0	0	0	0	0	0	0	0	0	0	0	0	0	0	0	0	0	0	0	1	1	1	1	1	1	1	1	1	1	1	1
808	male	5	Science is a very exact and direct subject, with steps and slides with exactly why something is the way it is. It can be dry, without much creativity and thinking outside of the box. Professors who use humor are cleverly able to make science something creative and fun which helps to remember the content better but also able to keep you awake during a lecture.	0	1	0	1	1	1	1	1	1	0	1	1	0	1	1	1	0	0	1	0	0	0	0	0	0	0	1	0	0	0	0	0	0	0	0	0	0	0	0	0	0	0	0	0	0	0
809	female	6	I think it adds to the touch of the learning. I know I learn better when the instructor is funny.	0	1	0	1	0	1	0	1	1	0	1	1	1	1	0	1	0	0	1	0	1	0	0	0	0	0	1	0	0	0	0	0	0	0	1	0	1	0	0	0	0	0	0	0	0	0
810	female	5	For a subject as content heavy as Biology, humor allows students to stay engaged in the lesson and not zone off	0	1	0	0	0	1	0	0	1	1	0	1	1	1	0	0	0	0	1	1	1	0	0	0	1	0	1	1	0	0	0	0	0	0	1	0	1	0	0	0	0	0	0	0	0	0
811	female	6	It makes class more interesting and makes us more likely to pay attention or be involved. Lots of times in science classes all we can do to learn in lecture is read off slides, adding humor makes the material less dry and may even act as a memory tool during tests.	0	1	0	1	1	1	0	0	1	1	0	1	1	1	0	1	0	0	1	1	1	0	0	0	0	0	1	0	0	0	0	0	0	0	1	0	1	0	0	0	0	0	0	0	0	0
812	male	5	Humor can engage the students more and when explaining complicated topics, in my experience, instructors that can add humor to their explanations allow for better understanding of the topics.	0	0	0	0	0	0	0	0	0	0	0	0	0	0	0	0	0	0	0	0	0	0	0	0	0	0	0	0	0	0	0	0	0	0	0	0	0	0	0	0	0	0	0	0	0	0
813	female	6	Humor allows myself and my classmates to relax around my professor. To be honest, a professor that implores humor appears more trustworthy, friendly, and connects with students better. I would rather go to office hours with a professor who I felt more comfortable around then one who I feared.	0	0	0	0	0	0	0	0	0	1	0	1	1	0	0	1	0	0	0	0	0	0	0	0	0	0	0	0	0	0	0	0	0	0	1	1	1	1	1	1	1	1	1	0	1	0
814	female	6	I feel like it's a great way to get students to pay attention in class especially those of us who have really short attention spans. Also it will help me as a student to remember things better and help with learning tough concepts as well.	0	1	0	0	1	1	0	0	1	0	0	0	0	1	0	0	0	0	1	0	0	0	1	0	0	0	0	1	0	0	0	0	0	0	1	0	0	0	0	0	1	0	0	0	0	1
815	female	5	I like when professors laugh at their own jokes. I'm in mostly upperdivision science classes at the moment, so most of the jokes I hear from my professors are kind of weird mix of science and "dad" jokes so I really like them.	0	0	0	0	0	0	0	0	0	1	0	1	1	0	0	0	0	0	1	0	0	0	0	0	0	0	0	0	0	0	1	0	0	0	1	0	0	0	0	0	1	1	0	0	1	0
816	female	5	My least favorite thing about lecture are when they are "dry"--The professor has no enthusiasm and there is nothing more to just information after information. In such circumstances, I would rather not go to lecture and stay at home, going through powerpoint or reading the textbook. When professors use humor or are at least clearly more enthusiastic or have more energy, it makes it a lot easier t…	0	1	0	1	1	1	0	0	1	0	0	1	1	1	0	1	0	0	1	0	1	0	0	0	0	0	1	0	0	0	0	0	0	0	1	0	0	0	0	0	0	0	0	0	0	0
817	female	6	It keeps my attention and therefore makes me remember the lesson, especially if the topic is not particularly interesting to me.	0	1	0	0	0	0	0	0	1	1	0	1	1	1	0	1	0	0	0	0	0	0	0	0	0	0	0	0	0	0	0	0	0	0	1	0	0	0	0	0	1	0	0	0	0	0
818	male	6	Its brightens the mood and makes the atmosphere of the class much more relaxed. Which in my opinion, makes me more focused and ready to learn.	0	1	0	1	0	1	0	0	1	1	0	0	0	1	0	1	0	0	0	0	0	1	0	0	0	0	1	0	0	0	0	0	0	0	1	0	0	0	0	0	1	0	0	0	0	0
819	female	6	It lightens the mood of the classroom and allows students to feel comfortable.	0	1	0	1	1	1	1	1	1	1	1	1	1	1	1	1	1	0	1	0	1	1	0	0	0	0	1	0	0	0	1	0	0	0	1	0	1	0	0	0	0	0	0	0	0	0
820	male	2		0	0	0	0	0	0	0	0	0	0	0	0	0	0	0	0	0	0	0	0	0	0	0	0	0	0	0	0	0	0	0	0	0	0	0	1	0	0	0	1	1	0	1	0	0	1
821	female	5	Since science is such a difficult, complex subject, I appreciate it when professors sort of "lighten the mood" and help de-stress students for a moment by making them laugh with humor.	0	1	0	1	1	1	0	0	1	1	1	0	1	1	0	1	0	0	1	0	0	1	0	0	0	0	1	0	0	0	0	1	0	0	0	0	0	0	0	0	1	1	0	0	0	0
822	male	5	Using humor helps student retain the knowledge and can make learning more enjoyable, especially for difficult subjects.	0	0	0	0	0	0	0	0	0	0	0	0	0	0	0	0	0	0	0	0	0	0	0	0	0	0	0	0	0	0	0	0	0	0	1	0	1	0	0	0	0	0	0	1	0	0
823	male	5	Alleviates the stress from the often fact heavy workloads that may be too dry to maintain information	0	1	0	1	1	1	0	1	1	0	1	1	1	1	0	1	0	0	1	0	0	1	0	0	1	0	1	1	0	0	0	0	0	0	1	0	1	0	0	0	1	0	0	1	0	0
824	male	5	It lightens the mood and makes it easier to learn material	0	1	0	1	0	1	0	0	1	1	0	1	0	0	0	1	0	0	0	0	0	0	0	0	0	0	0	0	0	0	0	0	0	0	1	0	1	0	0	0	1	0	0	0	0	0
825	male	6	It keeps me engaged. At times I feel that my mind wanders, and when the teacher is entertaining It keeps my focus on the teacher	0	1	0	0	1	1	0	0	0	0	0	1	0	1	0	1	0	0	0	0	1	0	0	0	0	0	1	0	0	0	0	0	0	0	1	0	1	0	0	0	1	1	0	1	0	0
826	male	6	It is easier to pay attention, and I actually want to pay attention to whatever they are talking about because at any point in time it could be funny.	0	0	0	0	0	0	0	0	0	0	0	0	0	1	0	0	0	0	0	0	0	0	0	0	0	0	0	0	0	0	0	0	0	0	1	0	1	0	0	0	0	0	0	0	0	0
827	female	5	I appreciate the humor because it breaks up the content of the class, which can be rather rigorous sometimes.	0	0	0	0	0	0	0	0	0	1	0	1	1	0	0	1	0	0	0	0	0	1	1	0	0	0	0	1	0	0	1	0	0	0	1	1	1	1	1	1	1	0	0	0	0	0
828	male	6	The classrooms are sad and boring...	0	0	0	0	0	0	0	0	0	0	0	0	0	0	0	0	0	0	0	0	0	0	0	0	0	0	0	0	0	0	0	0	0	0	1	0	1	0	0	0	0	0	0	0	0	0
829	male	6	It provides a subtle hint of amusement while stuck in the midst of a mind numbing lecture.	0	0	0	0	0	0	0	0	0	0	0	0	0	0	0	0	0	0	0	0	0	0	0	0	0	0	0	0	0	0	0	0	0	0	1	1	1	1	1	1	1	1	1	1	1	1
830	female	6	It sticks out more in our memories so it might help us study when tied to certain concepts.	0	1	0	1	1	1	1	1	1	1	1	1	1	1	1	1	1	0	1	1	1	1	1	0	1	0	1	1	0	0	1	1	0	0	1	0	1	0	0	0	0	0	0	0	0	0
831	male	5	It helps give off a more relaxed and approachable feeling. While it is important to stay on task and not let the humor get out of control or to the point where it causes the students to lose control, I still feel that humor can help keep balance in the classroom. In some classes it becomes a useful tool in keeping the mood from getting too heavy or unsettling. The issue is just the portrayal to s…	0	0	0	0	0	0	0	0	0	0	0	0	1	0	0	0	0	0	0	0	0	0	0	0	0	0	0	0	0	0	0	0	0	0	1	0	0	0	0	0	1	0	0	0	0	0
832	male	6	Relieves stress	0	0	0	0	0	0	0	0	0	0	1	0	0	1	1	1	1	0	0	1	1	0	0	0	0	0	0	0	0	0	0	0	0	0	1	0	1	0	0	0	0	0	0	0	0	0
833	male	6	Keeps me more engaged in class. When instructors are monotone and boring, it is difficult to stay attentive. When teachers are upbeat, making jokes, and keeping the mood light, I am more engaged	0	1	0	0	0	1	0	0	1	0	0	1	1	1	0	1	0	0	1	0	1	0	0	0	0	0	0	0	0	0	0	0	0	0	1	0	1	0	1	0	1	1	0	0	1	0
834	female	5	It is nice sometimes for the difficult lecture topics to have humor involved as it makes recalling that information easier or understood better	0	1	0	1	1	1	0	0	1	1	0	1	1	1	0	1	0	0	1	0	1	0	0	0	0	0	1	1	0	0	0	0	0	0	1	0	0	0	0	0	0	0	0	0	0	0
835	female	5	It makes the material more enjoyable to learn and easier to remember	0	1	0	1	0	1	0	0	1	1	0	1	1	1	0	1	0	0	1	0	0	0	0	0	0	0	0	0	0	0	0	0	0	0	0	0	0	0	0	0	0	0	0	0	0	0
836	male	5	It makes the class interesting	0	0	0	0	0	0	0	0	0	0	0	0	0	0	0	0	0	0	0	0	0	0	0	0	0	0	0	0	0	0	0	0	0	0	1	0	0	0	0	0	0	0	0	0	0	0
837	female	6	It brings your attention back to the class and makes it not so monotonous.	0	0	0	1	0	0	0	1	0	1	0	0	1	0	0	0	0	0	1	0	0	1	0	0	0	0	0	0	0	0	0	0	0	1	0	0	0	0	0	0	0	0	0	0	0	0
838	male	5	The reasoning I appreciate when instructors use some humor in classes is because it shows they have friendly side of them ; not just them pounding down with classwork or lecture notes. They understand that the lectures or class time is very long , so when they have humor side they make it interesting and make the time go by faster.	0	1	0	1	1	1	0	1	1	1	0	0	1	0	0	1	0	0	1	0	0	0	0	0	1	0	0	0	0	0	1	0	0	0	1	0	1	0	0	0	0	0	0	0	0	0
839	male	6	It helps keep the class involved and engaged in the lecture	0	1	0	0	1	1	0	1	1	0	1	1	1	1	0	0	0	0	1	0	1	0	0	0	0	0	1	0	0	0	0	0	0	0	1	0	1	0	0	0	1	0	0	0	0	0
840	male	5	Makes me more interested and focused on the material when instructors lead in with a joke or two occasionally.	0	1	0	0	1	1	0	0	1	0	0	1	1	1	0	1	0	0	1	0	1	0	0	0	0	0	1	0	0	0	0	0	0	0	1	0	1	0	0	0	0	0	0	0	0	0
841	male	5	It livens the class up instead of being all serious and people taking notes it makes the classroom more of a relaxed environment which helps me and probably other students.	0	1	0	0	1	1	0	0	0	0	1	1	1	1	0	1	0	0	1	0	0	1	1	0	1	0	1	0	0	0	0	0	0	0	1	0	1	1	0	0	1	1	0	1	0	0
842	female	4		0	1	1	1	1	1	1	1	1	1	1	1	1	1	1	1	1	1	1	0	1	1	1	1	1	0	1	1	1	0	0	1	1	1	1	0	0	0	0	0	0	0	0	0	0	0
843	male	6	It brings in students attention and is makes the lectures not boring. Thus, you have a higher retention rate.	0	1	0	1	0	1	0	0	1	0	0	1	1	1	0	1	0	0	1	1	1	0	0	0	1	0	1	0	0	0	0	0	0	0	1	0	0	0	0	0	1	0	0	0	0	0
844	female	6	I appreciate when professors use humor because not only do I look forward to going to class, but I am also engaged throughout as well.	0	1	0	1	1	1	0	1	1	0	1	0	1	1	0	0	0	0	1	0	1	0	0	0	1	0	1	1	0	0	1	0	0	0	1	0	1	0	0	0	1	0	0	0	0	0
845	male	6	Because it helps lighten the mood and make the classroom environment feel much more welcoming, it also helps humanize and show that the professors are relatable human beings	0	1	0	0	1	1	0	1	1	1	1	1	1	1	0	1	0	0	1	1	1	0	0	0	1	0	1	1	0	0	0	0	0	0	1	0	1	0	0	0	0	0	0	0	0	0
846	male	5	Humor is a great way to remember concepts from lecture.	0	0	0	0	0	0	0	0	0	0	0	0	0	0	0	0	0	0	0	0	0	0	0	0	0	0	0	0	0	0	0	0	0	0	1	0	1	0	0	0	0	0	0	0	0	0
847	NA	5	It helps keep the class interesting. Therefore, I stay more engaged.	0	1	0	0	0	1	0	0	1	1	0	1	1	1	0	1	0	0	1	0	0	1	0	0	0	0	0	0	0	0	0	0	0	0	1	0	0	0	0	0	1	0	0	0	0	0
848	female	6	Humor makes the class less boring.	0	0	0	0	0	0	0	0	0	0	0	0	0	0	0	0	0	0	0	0	0	0	0	0	0	0	0	0	0	0	0	0	0	0	1	0	0	0	0	1	1	1	0	0	1	0
849	male	6	It makes the class less stressful.	0	0	0	0	0	0	0	0	0	0	0	0	0	0	0	0	0	0	0	0	0	0	0	0	0	0	0	0	0	0	0	0	0	0	1	1	1	1	1	1	1	1	1	1	1	1
850	female	6	Humor is engaging and also can be a helpful tool in understanding concepts.	0	1	0	1	0	1	0	0	1	0	0	1	1	1	0	1	0	0	1	0	0	0	0	0	0	0	0	0	0	0	0	0	0	0	1	0	0	0	1	0	1	0	0	0	1	0
851	male	5	It's nice to have humor in everything; it makes things that much more interesting. If it was just facts and definitions the whole time, it would be harder to take an interest in learning the material. Even if what we are learning is not necessarily applicable to our every day lives, adding humor to it makes it more relatable.	0	1	0	1	1	1	0	1	1	0	1	1	1	1	0	1	0	0	1	0	0	0	0	0	0	0	1	0	0	0	0	0	0	0	1	0	1	0	0	0	1	0	0	1	0	0
852	male	5	I cant hold my attention on lecture for long and humor helps.	0	0	0	0	0	0	0	0	0	0	0	0	0	0	0	0	0	0	0	0	0	0	0	0	0	0	0	0	0	0	0	0	0	0	1	1	1	1	1	1	1	1	1	1	1	1
853	female	5	It makes class time more enjoyable and keeps the audience awake/listening, especially in big lecture halls with 200+ students.	0	1	0	1	1	1	0	1	1	0	1	1	1	1	0	1	0	0	1	0	1	0	0	0	0	0	1	0	0	0	0	0	0	0	1	0	0	0	0	0	0	0	0	0	0	0
854	female	5	It makes a large and somewhat intimidating subject, like biology, seem easier in a sense. It makes the environment more relaxed and I can take in more information when I'm not stressed.	0	1	0	1	1	1	0	0	1	1	1	1	1	1	0	1	0	0	1	1	1	0	0	0	0	0	1	1	0	0	1	0	0	1	1	0	1	0	0	1	1	0	0	0	0	0
855	male	5	Adds a form of interaction and interest	0	0	0	0	0	0	0	0	0	0	0	0	0	0	0	0	0	0	0	0	0	0	0	0	0	0	0	0	0	0	0	0	0	0	1	0	1	0	0	0	0	0	0	1	0	0
856	female	6	Science classes are hard to learn and sometimes they are boring and make students sleepy in the class. Using humor in classes can make the knowledge easy to understand and attract students' attention.	0	0	0	1	0	0	0	0	0	0	0	1	1	0	0	1	0	0	0	1	0	0	0	0	1	0	0	0	0	0	0	0	0	0	1	0	0	0	0	0	0	0	0	0	0	0
857	male	6	I think it's the best way if instructors use humor when teaching these science classes. Most of the science concepts are things which they tell us to exist in everyday life but when you actually can't see them. For example, in physics, things such as Inertia, torque etc are things that happen all the time but you cant actually see them. So if instructors use humor when teaching, it helps to demon…	0	1	0	1	0	1	0	0	1	0	0	0	0	0	0	0	0	0	0	0	0	0	0	0	0	0	0	1	0	0	0	0	0	0	1	0	1	0	1	0	0	0	0	1	0	1
858	female	6	It lightens the mood since we're typically learning really complicated things and makes the class bearable.	0	1	0	1	1	1	0	1	1	1	1	1	1	1	1	1	0	0	1	0	1	1	1	0	0	0	1	1	0	0	1	1	0	0	1	0	0	0	0	0	0	0	0	0	0	0
859	female	6	I think when instructors use humor it keeps the students more engaged and paying attention in class.	0	0	0	0	0	0	0	0	0	0	0	0	0	0	0	0	0	0	0	0	0	0	0	0	0	0	0	0	0	0	0	0	0	0	1	0	0	0	0	0	0	0	0	0	0	0
860	male	5	I appreciate humor in the classroom because, personally, humor does help me remember topics discussed in the classroom. School can be boring at time, especially when your forced to learn things that do not interest you, so counteracting this negative attitude with humor goes a long way. Anyone who says something different must not be human.	0	0	0	0	0	0	0	0	0	0	0	0	0	0	0	0	0	0	0	0	0	0	0	0	0	0	0	0	0	0	0	0	0	0	1	1	1	1	1	1	1	1	1	1	1	1
861	male	6		0	0	0	0	0	0	0	0	0	0	0	0	0	0	0	0	0	0	0	0	0	0	0	0	0	0	0	0	0	0	0	0	0	0	1	0	0	0	0	0	0	0	0	0	0	0
862	female	6	I think it forms a connection or relationship and makes concepts easier to remember	0	1	0	0	1	1	0	1	1	1	1	1	0	1	1	1	0	0	1	0	1	0	0	0	0	0	1	0	0	0	0	0	0	0	1	0	1	0	0	0	0	0	0	0	0	0
863	male	6	They make themselves seem more open to students and it adds a personal factor to their lectures. Humor is something that's easy to identify with. It also releases the tension.	0	1	0	1	1	1	0	0	1	1	0	1	1	1	0	1	0	0	1	0	1	1	0	0	1	0	1	0	0	0	0	0	0	0	1	0	1	0	0	0	1	1	0	0	1	0
864	male	5	I appreciate humor in class because it helps me in occasions remember certain things. That i might be having trouble remembering.	1	0	0	0	0	0	0	0	0	0	0	0	0	0	0	0	0	0	0	0	0	0	0	0	0	0	0	0	0	0	0	0	0	0	1	0	0	0	0	0	0	0	0	0	0	0
865	female	5	I feel that when teachers incorporate humor into their lectures it makes the material more memorable and easier to recall, while creating a friendly environment where students are more willing to speak up and converse with both each other and the teacher. The humor also helps to keep me awake and refocus on what's being said.	0	1	0	1	0	1	0	0	1	1	0	1	1	1	0	0	0	0	1	0	0	0	0	0	0	0	0	0	0	0	0	0	0	0	1	0	0	0	0	0	0	0	0	0	0	0
866	female	6	It makes it easier to stay engaged and learn during a large lecture.	0	1	0	1	1	1	0	0	1	1	0	1	0	1	0	0	0	0	1	1	1	1	1	0	1	0	1	1	0	0	0	1	0	1	1	0	1	0	0	0	1	0	0	0	0	0
867	male	6	It livens up an otherwise boring lecture	0	0	0	0	0	0	0	0	0	0	0	0	0	0	0	0	0	0	0	0	0	0	0	0	0	0	0	0	0	0	0	0	0	0	1	1	1	1	1	1	1	1	1	1	1	1
868	female	5	I find that humor in classrooms keeps students engaged and interested in the lectures.	0	1	0	1	0	1	0	0	1	0	0	1	1	1	0	1	0	0	1	0	0	0	0	0	0	0	0	0	0	0	0	0	0	0	1	0	1	0	0	0	1	0	0	0	0	0
869	male	6	I appreciate any method to keep students engaged. Dry and boring lectures are a waste of everyones time including the professors. Engaging classroom environments facilitate better and stronger learning.	0	0	0	0	0	0	0	0	0	0	0	0	0	0	0	0	0	0	0	0	0	0	0	0	0	0	0	0	0	0	0	0	0	0	1	1	1	1	1	1	1	1	1	1	1	1
870	female	6	The topics in science classes tend to be very dull and content based. Adding humor allows the students to better understand the material without getting lost and distracted.	0	0	0	0	0	0	0	0	0	1	0	1	0	0	0	1	0	0	1	0	0	0	0	0	0	0	0	0	0	0	0	0	0	0	1	0	0	0	1	0	1	1	0	0	1	0
871	female	5	A sense of humor is something to appreciate in a classroom because it changes the atmosphere of the class. A quite class and a boring instructor can take interest away from the subject being taught.	0	1	0	1	0	1	0	1	1	0	0	1	1	0	0	0	0	0	1	1	0	1	0	0	0	0	0	0	0	0	0	0	0	0	1	0	0	0	0	0	0	0	0	0	0	0
872	male	6	Whenever Professors use humor in class, it keeps me interested in what they have to say. If I'm more interested, I'm more inclined to pay attention. If I pay more attention, I tend to do better overall.	0	1	0	1	0	0	0	0	1	0	0	0	1	0	0	0	0	0	1	0	0	0	0	0	0	0	0	0	0	0	0	0	0	0	1	0	1	0	0	0	0	0	0	0	0	0
873	male	6	Using humor in class makes the topic and information more memorable.	0	0	0	0	0	0	0	0	1	0	0	0	0	0	0	0	0	0	0	0	0	0	0	0	0	0	0	0	0	0	0	0	0	0	1	0	1	0	0	0	0	0	0	1	0	0
874	female	6	I like being able to connect to the teacher, and also enjoying the class I am in and that is what the teachers do here.	0	1	0	1	1	1	1	1	1	1	1	1	1	1	1	1	1	1	1	0	1	1	0	0	1	0	1	1	0	0	0	0	0	1	0	0	1	0	0	0	0	0	0	0	1	0
875	female	6	Humor helps me pay attention because a brief laugh is nice refresher during lecture	0	0	0	1	0	1	0	0	1	0	0	0	0	0	0	1	0	0	0	0	0	0	0	0	0	0	0	0	0	0	0	0	0	0	1	0	1	0	0	0	1	0	0	0	1	0
876	male	4		1	1	1	1	1	1	1	1	1	1	1	1	1	1	1	1	1	1	1	1	1	1	1	1	1	1	1	1	1	1	1	1	1	1	0	0	0	0	0	0	0	0	0	0	0	0
877	male	5	It's funny.	0	0	0	0	0	0	0	0	0	0	0	0	0	0	0	0	0	0	0	0	0	0	0	0	0	0	0	0	0	0	0	0	0	0	1	1	1	1	1	1	1	1	1	1	1	1
878	male	5	I think it is a good way to keep students engaged in the material. It gives our brains a quick break from the subject matter and allows us to laugh when we are learning difficult content.	0	1	0	1	0	1	0	1	1	0	1	1	1	1	0	1	0	0	1	0	1	0	0	0	0	0	1	0	0	0	0	0	0	0	1	0	1	0	0	0	0	0	0	0	0	0
879	female	6	When professors incorporate humor into their classes, it makes students more attentive and can even help bridge the gap of intimidation between students and their instructors.	0	1	0	1	1	1	1	1	1	1	1	1	1	1	1	1	1	0	1	0	1	1	1	0	1	0	1	1	0	0	0	0	0	0	1	0	1	0	0	0	1	0	0	0	0	0
880	male	5	I will find myself more comfortable and more motivated to listen to a professor I can resonate with. However, of course, there is a reasonable amount to humor, as I am primarily there for my own education.	0	1	0	1	1	0	0	0	1	1	0	1	0	1	0	1	0	0	1	0	1	0	0	0	0	0	1	1	0	0	0	0	0	0	1	0	0	0	0	0	1	0	0	0	0	0
881	female	6	I appreciate when instructors utilize humor in college science classes particularly because it allows students to enjoy the class rather than dread to attend. When students are constantly in lectures, the absence of humor only makes the class seem as if it drags on, per se. The addition of even the slightest bit of humor simply helps the students to enjoy the class that much more and makes them w…	0	1	1	1	1	1	1	1	1	1	1	1	1	1	1	1	1	0	1	1	1	1	0	0	1	0	1	1	0	0	0	0	0	0	1	0	0	0	0	0	0	0	0	0	0	0
882	male	6	The humor makes the classes more lively and interesting and keeps the students focused during the class. This allows us to more thoroughly understand the concepts the teacher is explaining because we are more attentive when the class is more fun.	0	1	0	0	1	1	0	1	1	0	1	0	0	1	0	1	0	0	1	1	1	1	1	0	0	0	1	0	0	1	0	1	0	0	1	0	1	0	0	0	0	0	0	0	0	0
883	male	5	It makes the online lectures and videos less boring but on the other hand it's also very annoying when the humor goes on for too long because I could be watching the office instead if the video was shorter and more focused on material.	0	1	0	0	1	1	0	0	1	1	0	1	1	0	0	1	0	0	1	1	0	1	0	0	0	0	0	0	0	0	0	0	0	0	1	0	0	0	1	0	1	0	0	0	1	0
884	male	6	Sometimes professors just teach the material with no sense of humor, and it honestly makes lectures dry and boring. With humor, it allows the students to pay attention and laugh while creating that connection to the material.	0	0	0	0	0	0	0	0	0	0	0	0	0	0	0	0	0	0	0	0	0	0	0	0	0	0	0	0	0	0	0	0	0	0	1	1	1	1	1	1	1	1	1	1	0	0
885	male	6	Humor keeps engagement and makes learning new material much more tolerable and fun for students.	0	1	0	0	1	1	0	1	1	1	1	1	1	1	0	1	0	0	1	0	0	1	1	0	0	0	1	0	0	0	1	1	0	0	1	0	0	0	0	0	0	0	0	0	0	0
886	male	6	It makes the class more interesting rather than boring. I'm So glad that I chose mister Xxxxxx because he's an example when it comes to humor in the classroom.	0	0	0	0	0	0	0	0	0	0	0	0	0	0	0	0	0	0	0	0	0	0	0	0	0	0	1	0	0	0	0	0	0	0	1	1	1	1	1	1	1	1	1	1	1	1
887	female	6	It's because sometimes it sticks to me and so on the test I would remember the joke and then remember what it was for.	0	0	0	1	1	1	0	1	1	1	0	1	1	1	0	0	0	0	1	0	0	0	0	0	1	0	1	0	0	0	0	0	0	0	1	0	1	0	0	0	1	0	0	0	1	0
888	male	5	Humor used in college science classes make the lectures enjoyable and interesting.	0	1	0	1	1	1	0	1	1	1	1	1	1	1	0	0	0	0	1	0	1	0	0	0	1	0	1	1	0	0	0	0	0	0	0	0	1	0	0	0	0	0	0	0	0	0
889	female	6	It keeps me interested in class and keeps the class upbeat and easy to pay attention	0	0	0	0	1	0	1	0	0	1	1	0	1	0	0	0	0	0	1	0	0	0	0	0	0	0	0	0	0	0	0	1	0	0	0	0	0	0	0	0	0	1	0	0	0	0
890	female	6	I feel like I enjoy humor in a classroom because it kind of allows us to see what a professor is like, knowing that they like to make jokes and laugh.It is also comforting because I feel like if my teacher can make a joke, it is more of a friendly environment and the instructor isn't so strict which can be very soothing.	0	1	0	1	0	1	0	0	1	0	0	0	1	1	0	0	0	0	0	1	0	0	0	0	0	0	0	0	0	0	0	0	0	0	1	0	0	0	0	0	0	0	0	0	0	0
891	female	6	A lot of times, I find humor comes from a place of truly enjoying what you are doing. When instructors are funny, it makes me think that they care more about what they are teaching about.	0	1	0	1	1	1	0	0	1	1	0	1	1	1	1	1	1	0	1	0	0	1	1	0	1	0	1	1	0	0	1	1	0	0	1	0	0	0	0	0	1	0	0	0	1	0
892	male	5	I appreciate it because it helps lighten the mood in the stressful atmosphere where our futures are on the line constantly.	0	1	0	0	0	0	0	0	0	1	0	0	0	0	0	0	0	0	0	0	0	0	0	0	0	0	0	0	0	0	0	0	0	0	1	0	0	1	0	1	1	0	1	0	1	1
893	male	5	It can break up the more challenging parts of learning and allow our brains to be more engaged.	0	0	0	0	0	0	0	0	0	0	0	0	0	0	0	0	0	0	0	0	0	0	0	0	0	0	0	0	0	0	0	0	0	0	0	0	0	0	0	0	0	0	0	0	0	0
894	female	5	Science classes are difficult to understand but with a little humor it makes understanding not so overwhelming.	0	0	0	1	1	0	0	0	0	0	0	0	0	0	1	0	0	0	1	0	1	0	0	0	1	0	0	0	0	0	0	0	0	0	0	1	0	0	0	1	1	0	0	0	0	1
895	male	6	It can lighten the mood of an otherwise slog of a lecture	0	0	0	0	0	0	0	0	0	0	0	0	0	0	0	0	0	0	0	0	0	0	0	0	0	0	0	0	0	0	0	0	0	0	1	0	0	0	1	0	1	1	0	0	1	0
896	female	6	It makes the science or whatever we're studying more relatable; therefore, more understandable. Humor makes the material stand out and i'm more likely to remember something funny from a lecture than the notes that I mindlessly write down.	0	1	0	1	1	1	0	1	1	1	1	1	1	1	1	1	1	0	1	0	1	1	0	0	0	0	1	1	0	0	0	0	0	0	1	0	1	0	0	0	0	0	0	0	0	0
897	female	6	College as a freshman is an intimidating environment, and I think of professors as highly educated serious people (making it more scary). As a result, when professors joke or use humor during class, it releases some tension in the environment and in the course. This causes me to become more relaxed and genuinely enjoy the course. The use of humor keeps me entertained and allows me to pay careful …	0	0	0	0	0	0	0	0	0	1	0	0	1	0	0	0	0	0	0	0	0	0	0	0	0	0	0	0	0	0	0	0	0	0	1	0	1	0	0	0	1	0	0	0	0	0
898	female	5	I appreciate it because it makes class less boring and the teacher seem more approachable.	0	1	0	1	1	1	0	1	0	1	0	1	1	0	1	1	0	1	1	0	1	1	1	0	1	0	1	1	0	0	0	0	0	0	1	0	0	0	0	0	1	0	0	0	0	0
899	male	5	It shows to the class that the instructor enjoys being there and making class less boring	0	0	0	0	1	0	0	0	0	0	0	0	0	0	0	0	0	0	0	0	0	0	0	0	0	0	0	0	0	0	0	0	0	0	1	0	1	0	0	0	0	0	0	0	0	0
900	male	5	I believe that it grabs the attention of the class more, I don't think that humor is something that professors should plan on having in the classroom, but if there is a time for it then I think they should use it.	0	0	0	0	1	0	0	0	0	0	0	0	0	0	0	0	0	0	0	1	0	0	0	0	0	0	0	0	0	0	0	0	0	0	1	0	0	0	0	0	0	0	0	0	0	0
901	male	5	It helps to make the lectures and information more interesting and keeps people engaged	0	1	0	1	1	1	1	1	1	0	1	1	1	1	1	1	1	0	1	0	1	0	0	0	1	0	1	0	0	0	1	0	0	0	1	0	0	0	0	0	0	0	0	0	0	0
902	female	6	I appreciate humor in general and I think it makes life a little less boring. However, in a classroom setting, humor can still be appreciated as it creates a better mood among students when they can laugh at a few jokes. Additionally, students are more likely to remember jokes associated with a topic more than just lecture notes.	0	1	0	1	1	1	0	1	1	1	1	1	1	1	0	1	0	0	1	0	1	0	0	0	1	0	1	0	0	0	0	0	0	0	1	0	0	0	0	0	0	0	0	0	0	0
903	female	6	It makes the class more interesting and not so much like we're are just getting information shoved down our throat in the hour and 15 minutes that we have.	0	1	0	1	1	1	0	0	1	1	0	1	1	1	0	1	0	0	1	0	1	0	0	0	0	0	1	0	0	0	0	0	0	0	1	0	1	0	0	0	1	0	0	0	0	0
904	female	6	It makes a rather bland lecture more interesting and makes the professor more approachable and personable.	0	1	0	1	1	1	0	0	1	0	0	1	1	1	0	1	0	0	1	1	0	1	1	0	1	0	1	0	1	0	0	0	0	0	1	0	1	0	0	0	1	1	0	1	0	0
905	male	6	It lightens the mood and makes the lectures more entertaining.	0	0	0	0	0	0	0	0	0	0	0	0	0	0	0	0	0	0	0	0	0	0	0	0	0	0	0	0	0	0	0	0	0	0	1	0	0	0	0	0	1	0	0	0	0	0
906	female	2		0	0	0	0	0	0	0	0	0	0	0	0	0	0	0	0	0	0	0	0	0	0	0	0	0	0	0	0	0	0	0	0	0	0	1	0	0	0	0	0	0	0	0	0	0	0
907	female	5	Somethings are easier to remember if you can link it to something funny.	0	1	0	1	1	1	0	1	1	0	1	1	1	1	0	1	0	0	1	0	1	1	1	0	0	0	1	0	0	0	1	0	0	0	1	0	0	0	0	0	0	0	0	0	0	0
908	female	6	It keeps me engaged and for some reason I learn better. Learning should be fun and entertaining so that students keep desiring to go back to class.	0	0	0	0	0	0	0	0	0	0	0	0	0	0	0	0	0	0	0	0	0	0	0	0	0	0	0	0	0	0	0	0	0	0	1	0	0	0	0	0	0	0	0	0	0	0
909	male	6	It makes the class and material easier to understand and makes the class more interesting.	0	0	0	1	0	0	0	0	0	0	0	0	0	0	0	0	0	0	0	0	0	0	0	0	0	0	0	0	0	0	0	0	0	0	1	0	1	0	0	0	0	0	0	1	0	0
910	male	6	It releases tension from the strict environment of learning and interests me more when the professor is there to making the learning style fun and engaging.	0	0	0	0	0	0	0	0	0	0	0	0	0	0	0	0	0	0	0	0	0	0	0	0	0	0	0	0	0	0	0	0	0	0	1	1	1	1	1	1	1	1	1	1	1	1
911	female	5	It helps me remember what it was if I thought it was funny	0	0	0	0	0	0	0	0	0	0	0	0	0	0	0	0	0	0	0	0	0	0	0	0	0	0	0	0	0	0	0	0	0	0	1	0	1	1	0	1	1	1	0	1	1	0
912	female	6	College is already hard enough. Especially a degree in science. By the time I get to their class during the week , I'm probably running on 3 hours of sleep, trying to cram for some other exam right after, complete all of my homework since I'lll be working all weekend, all while trying to remain a decent human being. The point is- I'm fried. And science class course work can get overwhelming if yo…	0	1	0	0	0	1	0	0	1	1	0	1	1	0	0	1	0	0	0	0	0	0	0	0	1	0	0	1	0	0	0	0	0	0	1	0	0	0	0	0	1	0	0	0	0	0
913	female	5	It helps break up lectures. Minds tend to wander and jokes in class guide the wandering then bring it back.	0	1	0	0	0	0	1	1	1	0	1	1	1	1	1	1	0	0	1	1	0	0	0	0	0	0	0	1	0	0	0	0	0	0	1	0	1	0	0	0	0	0	0	0	0	0
914	NA	1		0	1	0	1	0	1	0	0	0	1	0	1	1	0	0	1	0	0	1	0	0	1	0	0	0	0	0	0	0	0	0	0	0	0	1	0	0	0	0	0	1	0	0	0	0	0
915	female	6	I appreciate when instructors use humor during class because it makes the atmosphere of the classroom more comfortable and enjoyable. When the instructor doesn't use humor it is often times very difficult to pay attention because the atmosphere is very heavy and strenuous.	0	1	0	1	1	1	0	1	1	1	1	1	1	1	0	1	0	0	1	1	1	1	1	0	1	0	1	1	0	0	0	0	0	0	1	0	1	0	0	0	1	0	0	0	0	0
916	male	5	Lightens the mood and generally students become more receptive to learning the material. Students become engaged with class material.	0	0	0	0	0	0	0	0	0	0	0	0	0	0	0	0	0	0	0	0	0	0	0	0	0	0	0	0	0	0	0	0	0	0	0	0	0	0	0	0	0	0	0	0	0	0
917	female	5	Humor makes a professor more relatable to me and keeps me engaged in the content and also helps me make real world connections to learning which increase memory	0	1	0	1	1	1	0	0	0	1	0	1	1	0	0	0	0	0	1	0	1	1	1	0	1	0	1	1	0	0	0	1	0	0	1	0	1	0	0	0	0	0	0	0	0	0
918	male	5	It makes boring material more memorable. Also, it makes learning more interesting and fun.	0	0	0	0	0	0	0	0	0	1	0	1	1	0	0	1	0	0	0	0	0	0	0	0	0	0	0	1	0	0	0	0	0	0	1	1	0	0	1	0	1	1	1	0	1	0
919	female	6	College science classes are boring even for people who are interested in science. It is hard to pay attention, so when a professor is quirky or funny it makes the class a little more bearable to focus and retain information.	0	1	0	0	0	1	0	0	0	1	0	1	1	0	0	1	0	0	1	1	0	0	0	0	0	0	0	0	0	0	0	0	0	0	1	1	1	0	1	1	1	1	0	1	1	0
920	male	5	I think that science classes present a lot of information in elections, and because of this, it can be hard to pay attention in class. Humor helps to break up the monotonous facts.	0	1	0	0	0	1	0	1	1	1	0	1	0	1	0	1	0	0	1	0	0	0	0	0	0	0	1	0	0	0	0	0	0	0	1	0	1	0	0	0	1	0	0	0	0	0
921	female	6	The class seems less serious and actually manageable. This especially helps in classes that are really difficult. It makes the class seem less intimidating.	0	1	0	1	1	1	0	1	1	0	0	0	1	1	0	1	0	0	1	1	1	0	0	0	1	0	1	0	0	0	0	0	0	0	1	0	0	0	0	0	1	0	0	0	1	0
922	female	6	It makes me want to pay attention more and it is a more engaging way to learn	0	1	0	1	1	1	1	1	1	1	1	1	1	1	1	1	1	0	1	1	1	1	0	0	0	0	1	0	0	0	1	0	0	0	1	0	1	0	0	0	0	0	0	0	0	0
923	male	5	It can make subjects that are fairly thick like chemistry or biology a little more interesting, and it helps me maintain focus throughout a lecture. Especially in a class that is an hour and fifteen minutes long.	0	1	0	0	1	1	0	0	1	1	0	1	1	1	0	1	0	0	1	0	1	1	1	0	0	0	1	0	0	0	0	1	0	0	1	0	1	0	0	0	0	0	0	0	0	0
924	female	5	It helps keeps the classroom more interesting and engaging.	0	1	0	1	1	1	0	1	1	1	1	1	1	0	0	1	0	0	1	0	1	0	0	0	0	0	1	1	0	0	0	0	0	0	1	0	1	0	0	0	0	0	0	0	0	0
925	female	6	I think that using humor keeps me engaged in classes and even makes me mad if I have to miss a class for any reason. I enjoy the classes much more when the instructors use humor.	0	0	0	0	0	0	0	0	0	0	0	1	0	0	0	0	0	0	0	0	0	1	1	0	0	0	0	0	0	0	0	0	0	0	1	0	0	0	0	0	1	0	0	0	0	0
926	female	6	It makes the class a little more light-hearted as well as breaks up the monotony of a lecture.	0	0	0	0	0	0	0	0	0	0	0	0	0	0	0	0	0	0	0	0	0	0	0	0	0	0	0	0	0	0	0	0	0	0	1	0	1	0	0	0	0	0	0	0	0	0
927	NA	5	Because I think it keeps me engaged and interested and, often times, if it is humor related to the subject at hand, I feel that I learn and retain it better.	0	0	0	0	0	0	0	0	0	0	0	0	0	0	0	0	0	0	0	0	0	0	0	0	0	0	0	0	0	0	0	0	0	0	1	0	1	0	0	0	0	0	0	0	0	0
928	female	6	It makes the material a little better. It also makes the professors more approachable	0	1	0	1	1	1	0	1	1	1	1	1	1	1	1	1	0	0	1	0	1	1	1	0	1	0	1	0	0	0	0	0	0	0	1	0	0	0	0	0	1	0	0	0	0	0
929	female	6	I think it makes class far more interesting, even if the jokes aren't funny. I believe it also makes the professor more approachable.	0	1	0	1	1	1	0	1	1	1	1	1	1	1	0	1	0	0	1	0	1	0	0	0	0	0	1	0	0	0	1	0	0	0	1	0	1	0	0	0	1	0	0	0	0	0
930	female	6	It makes the professor seem more accessible	0	1	0	1	1	1	0	1	1	1	1	1	1	1	0	1	0	0	1	0	1	1	1	0	0	0	1	0	0	0	0	0	0	0	1	0	1	0	0	0	1	0	0	0	0	0
931	male	6	When the professor is a little goofy and adds subtle jokes to the lecture it makes me want to pay more attention.	0	0	0	0	0	0	0	0	0	0	0	0	0	0	0	0	0	0	0	0	0	0	0	0	0	0	0	0	0	0	0	0	0	0	0	1	0	1	0	1	1	1	1	1	0	1
932	male	6	Humor lightens the mood in the class room. Most of the classes I take are very demanding and a bit of laughter really helps me enjoy what I'm doing. Humor also makes the professors seems more approachable and available.	0	1	0	0	1	1	1	1	1	0	1	1	0	1	1	1	1	0	1	1	1	1	1	0	0	0	1	0	0	0	1	1	0	0	1	1	1	1	1	1	1	1	1	1	1	1
933	female	5	To me it shows that the instructor is trying to make the material in the lectures interesting to everyone by using humor. Even if it isn't really funny.	0	0	0	0	0	0	0	0	0	0	0	0	0	0	0	0	0	0	0	0	0	0	0	0	0	0	0	0	0	0	0	0	0	0	0	0	0	0	0	0	1	0	0	0	0	0
934	female	6	It makes the class more interesting and exciting when learning	0	0	0	0	0	0	0	0	0	0	0	0	0	0	0	0	0	0	0	0	0	0	0	0	0	0	0	0	0	0	0	0	0	0	0	1	0	0	1	1	0	1	1	0	0	1
935	male	6	I think it is important to make connections between the material we are learning and things we can identify with. I enjoy humor and can remember class material a lot easier if it is delivered humorously.	0	0	0	0	0	0	0	0	0	0	0	1	0	1	0	1	0	0	1	0	0	0	1	0	0	0	0	0	0	0	0	1	0	0	0	0	0	0	0	0	0	0	0	0	0	0
936	male	5	Humour in college classes lightens the mood and can serve as a good technique to bring peoples attention back to the lecture, as it can get boring sometimes.	0	0	0	0	0	0	0	0	0	0	0	0	0	0	0	0	0	0	0	0	0	0	0	0	0	0	0	0	0	0	0	0	0	0	1	1	1	1	1	1	1	1	1	1	1	1
937	male	6	It takes complex subjects/topics and transforms them from a average monotonous lecture to a highly attention grabbing lecture; capturing students attention in a way that allows them to find more entertainment in what they are learning--bridging that gap between being "present" and off somewhere else in your head. Humor in the class all-in-all allows the instructor to engage his or her students on…	0	0	0	0	0	0	0	0	0	0	0	0	0	0	0	0	0	0	0	0	0	0	0	0	0	1	0	0	0	0	0	0	0	0	1	1	1	1	1	1	1	1	1	1	1	1
938	female	6	I appreciate it because it makes the content easier to learn and it seems to be more meaningful. Then if i have trouble remembering stuff then i remember the joke and it comes back to me.	0	1	0	0	1	0	0	0	1	1	1	1	1	1	0	1	0	0	1	0	1	1	1	0	0	0	1	0	0	0	0	0	0	0	1	0	0	0	0	1	1	0	0	0	0	0
939	male	6	Humour lightens the mood and I believe that a kind environment helps you learn better.	0	0	0	0	0	0	0	0	0	0	0	0	0	0	0	0	0	0	0	0	0	0	0	0	0	0	0	0	0	0	0	0	0	0	1	0	0	0	0	0	0	0	0	0	0	0
940	male	5	I feel like science classes are very hard in general and cover a lot of material and when instructors add in a little humor it can either help me remember the lecture and the material covered and it breaks up the monotony of straight material	0	1	0	0	1	1	0	0	1	0	0	0	1	0	0	0	0	0	0	0	0	1	0	0	0	0	1	0	0	0	0	0	0	0	1	0	1	0	0	0	1	1	0	0	1	0
941	female	5	When it is appropriate to the lesson I think humor can make me listen to the lesson a little more and be more interested, especially because science can be super boring sometimes. However, failed humor or humor that makes things uncomfortable is distracting and awkward.	0	1	0	1	1	1	0	1	1	1	1	1	1	1	1	1	1	0	1	0	1	1	0	0	1	0	1	1	0	0	0	1	0	0	1	0	0	0	0	0	0	0	0	0	0	0
942	male	5	When the humour isn't too out of place or forced, humour is a good way to keep students involved. Everyone is different, but one way to get attention is to appeal with humour.	0	0	0	0	0	0	0	0	0	0	0	0	0	0	0	0	0	1	0	0	0	1	1	0	0	0	0	0	0	0	0	1	0	0	1	1	1	1	1	1	1	1	1	1	1	1
943	female	6	Humor makes the lessons more interesting and also in some ways they can be connected for memorization purposes.	0	1	0	1	1	1	1	1	1	1	1	1	1	1	1	1	0	0	1	0	1	0	0	0	1	0	1	0	0	0	0	0	0	0	1	0	1	0	0	0	0	0	0	0	0	0
944	male	5	When instructors use humor during lecture especially during science courses, it makes the information more relatable. This also allows the instructors to become more relatable with the students in the course.	0	1	0	1	0	1	0	1	1	1	1	1	1	0	1	1	0	0	1	0	1	1	0	0	0	0	1	1	0	0	1	0	0	0	1	0	0	0	0	0	1	0	0	0	0	0
945	female	6	It makes the class very engaging and if it is a lecture makes it less boring. I don't find biology boring though; I already become immersed in the class, and when the professors use humor, it makes a connection with the students and I become more engaged.	0	0	0	0	0	0	0	0	0	0	0	0	0	0	0	0	0	0	0	0	0	0	0	0	0	0	0	0	0	0	0	0	0	0	1	1	0	1	1	1	1	1	1	1	1	1
946	male	6	It makes the professors seem more relate-able and it eases up on the tension that is almost always in the room for an engineering course.	0	1	0	0	1	1	0	0	1	0	0	0	0	1	0	1	0	0	1	0	0	0	0	0	0	0	1	0	0	0	0	0	0	0	1	0	1	0	0	0	0	0	0	0	0	0
947	male	6	It makes the class that much more interesting	0	0	0	0	0	0	0	0	0	0	0	0	0	0	0	0	0	0	0	0	0	0	0	0	0	0	0	0	0	0	0	0	0	0	0	0	0	0	0	0	1	0	0	0	0	0
948	male	5	It often times relieves the frustration and stress that I experience when spending large amounts of time focused on a subject that may be difficult to understand.	0	1	0	1	0	1	0	0	1	1	0	1	1	0	0	1	0	0	0	1	0	0	0	0	0	0	0	0	0	0	0	0	0	0	1	0	1	0	0	0	1	0	0	0	0	0
949	male	6	I believe that it helps concepts get across to the students. It is a lot easier to relate things to jokes.	0	1	0	1	1	1	0	0	1	1	0	1	1	1	0	1	0	0	1	1	0	1	0	0	1	0	1	1	0	0	0	0	0	0	1	0	1	0	0	0	1	1	0	0	1	0
950	female	6	Then the instructor uses humor I feel like they are trying to be less intimidating and lighten the classroom setting.	0	1	0	1	1	1	0	1	1	1	1	0	0	1	1	1	0	0	1	0	1	0	0	1	1	0	1	0	0	0	0	0	0	0	1	0	1	0	0	0	0	0	0	0	0	0
951	male	6	I feel that using humor is a good way to connect with and engage the audience (even if it's just portions of the audience).	0	0	0	0	0	0	0	0	0	0	0	0	0	0	0	0	0	0	0	0	0	0	0	0	0	0	0	0	0	0	0	0	0	0	1	0	1	0	0	0	0	0	0	0	0	0
952	female	6	When presenting to others, I often use humor as a way to engage my audience and keep them from getting bored, and it also helps to make a possibly dull topic more interesting if a professor throws in a joke to go along with it. In some ways, it also helps when studying because you remember something funny that the professor said about a certain topic.	0	0	0	0	0	0	0	0	0	1	0	1	1	0	0	1	0	0	0	0	0	0	0	0	0	0	0	0	0	0	0	1	0	0	1	0	1	0	1	0	0	0	0	0	0	0
953	female	6	it helps keep a lot of students engaged. Sometimes it is hard to focus when there is no humor as part of the lecture.	0	1	0	0	0	0	1	0	0	0	0	0	0	0	1	0	0	0	1	0	1	0	0	0	0	0	1	1	0	0	0	0	0	0	1	0	0	0	0	0	0	0	0	0	0	0
954	NA	6	I appreciate it because it makes the class less stressful and makes the professor seem less intimidating. It makes the feeling of the class more personal and laid back instead of strict and intense.	0	0	0	0	0	0	0	0	0	0	0	0	0	1	0	0	0	0	0	0	0	0	0	0	0	0	0	0	0	0	0	0	0	0	1	1	1	1	1	1	1	1	1	1	1	1
955	male	6	It makes learning easier because class is fun and something to look forward to. If a professor is boring it's a lot easier to zone out.	0	1	0	1	1	0	0	0	1	0	1	0	1	1	0	1	0	0	0	0	1	1	1	0	0	0	1	1	0	0	0	0	0	0	1	0	1	0	0	0	0	0	0	0	0	0
956	female	3		0	1	0	1	1	1	1	1	1	1	1	1	1	1	1	1	1	0	1	1	1	0	1	0	1	0	1	1	0	0	1	0	0	1	0	0	0	0	0	0	0	0	0	0	0	0
957	male	6	It makes the class easier to be in and helps me to pay attention.	0	0	0	0	0	0	0	0	0	0	0	0	0	0	0	0	0	0	0	0	0	0	0	0	0	0	0	0	0	0	0	0	0	0	1	1	1	1	1	1	1	1	1	1	1	1
958	female	6	I appreciate my instructor's humor because it is tied to the content of the class and it creates a less rigid ambiance for the class which makes it less boring from time to time.	0	1	0	1	1	1	1	1	1	1	1	1	1	1	1	1	1	0	1	1	1	1	1	0	1	0	1	1	0	0	0	0	0	1	1	0	0	0	0	0	0	0	0	0	0	0
959	male	6	Ice breaker, makes the instructors more relatable.	0	1	0	1	1	1	1	1	1	1	1	1	1	1	1	1	1	0	1	1	1	0	0	0	1	0	1	1	0	0	1	0	0	0	1	0	0	0	0	0	0	0	0	0	0	0
960	female	6	It makes the class more fun and intriguing versus someone just talking at you.	0	1	0	1	1	1	1	1	1	1	1	1	1	1	1	1	1	0	1	0	0	1	1	0	1	0	1	1	0	0	0	0	0	0	1	0	0	0	0	0	0	0	0	0	0	0
961	female	6	Makes class more fun	0	0	0	0	0	0	0	0	0	0	0	0	0	0	0	0	0	0	1	0	0	0	0	0	0	0	0	0	0	0	0	0	0	0	1	0	0	0	0	0	0	0	0	0	0	0
962	female	5	I appreciate it when professors use humor with the material to engage students in the lesson as long as it is not confusing or contradictory towards the material itself. I find myself looking forward to classes I smile and laugh in and become excited as to what material will be presented next.	0	0	0	1	1	1	1	0	0	0	1	0	0	1	0	0	0	0	0	0	1	0	1	0	1	0	0	0	0	0	0	0	0	0	1	0	0	0	0	0	0	1	0	0	0	0
963	male	6	Humor engages the learner and helps them remember key concepts. I wish more professors used humor in their lectures because when they don't, the subject matter can be extremely boring.	0	0	0	0	0	0	0	0	0	0	0	0	0	0	0	0	0	0	0	0	0	0	0	0	0	0	0	0	0	0	0	0	0	0	1	0	0	0	0	0	0	0	0	0	0	0
964	female	6	I think humor makes it easier to relate to the instructor and therefore feel more comfortable with the instructor enough to ask questions. It also helps to break up the monotony of a lecture especially if the subject is particularly difficult.	0	1	0	1	0	1	0	0	1	1	0	1	1	1	0	1	0	0	1	0	1	1	0	0	0	0	0	0	0	0	0	0	0	0	1	0	1	0	0	0	1	0	0	0	0	0
965	male	6	Because it makes me feel that the teacher has a strong understanding of the subject, since they are able to make the topic fun. Also humor typically makes me interested in any topic.	0	1	0	1	1	1	0	1	1	1	1	1	1	1	0	1	0	0	1	0	1	1	0	0	1	0	1	0	0	0	1	1	0	0	0	0	1	0	0	0	1	0	0	0	0	0
966	female	6	It makes the class more interesting.	0	1	0	1	1	1	0	1	1	1	0	1	1	1	0	1	0	0	0	1	1	0	0	0	0	0	1	0	0	0	0	0	0	0	1	0	0	0	0	0	0	0	0	0	0	0
967	female	5	It lightens up the mood a little, after listening to a lecture for 50 minutes, it can get to be long if there are just facts being thrown at you. However, when a little humor is thrown in here and there, it makes me more engaged and might also make me remember certain things better if the humor is related to the topics of discussion for class.	0	1	0	0	1	1	0	1	1	0	1	1	1	1	0	1	0	0	1	0	1	0	0	0	1	0	1	1	0	0	0	0	0	0	1	0	0	0	0	0	1	0	0	0	0	0
968	female	6	It helps change the regular flow of class, which can sometimes get too boring Jokes help engage students and adds a nice change from an unending amount of facts and information.	0	1	0	0	1	0	0	0	1	1	0	0	1	0	0	0	0	0	0	0	0	0	0	0	0	0	1	0	0	0	0	0	0	0	1	1	1	0	1	1	0	0	0	0	0	0
969	male	5	Gets people's attention, adds lightness and interesting aspect to class	0	0	0	0	0	0	0	0	0	0	0	0	0	0	0	0	0	0	0	0	0	0	0	0	0	0	0	0	0	0	0	0	0	0	1	0	0	0	0	0	0	0	0	0	0	0
970	female	5	We are more engaged socially when humor is used. Rather than just being read to from slides, the professor can introduce new topics and spark more engagement & interest when we can find things a bit more humorous.	0	1	1	1	1	1	0	1	1	1	1	1	1	1	1	1	1	0	1	1	1	1	1	1	1	0	1	1	0	0	1	0	0	1	1	0	0	0	0	0	0	0	0	0	0	0
971	female	6	It makes the lecture hall a more comfortable setting, and it re-focuses my attention.	0	1	0	1	1	1	0	1	1	1	1	1	1	1	1	1	0	0	1	0	1	1	0	0	1	0	1	0	0	0	0	0	0	0	1	0	0	0	0	0	1	0	0	0	0	0
972	female	6	It makes the professor more relatable and approachable.	0	1	0	1	1	1	1	1	1	1	1	1	1	1	1	1	1	0	1	1	1	1	0	0	0	0	1	0	0	0	0	1	0	0	1	0	1	0	0	0	0	0	0	0	0	0
973	female	6	it makes class more interesting and fun	0	0	0	0	0	0	0	0	0	0	0	0	0	0	0	0	0	0	0	0	0	0	0	0	0	0	0	0	0	0	0	0	0	0	0	0	0	0	0	0	0	0	0	0	0	0
974	female	6	I appreciate when a professor uses humor in the classroom because the humor helps keep the class entertained which can help students focus better. Humor turns a boring lecture into a lecture that students actually look forward to.	0	1	0	1	1	1	0	1	1	1	1	1	1	1	0	1	0	0	1	0	1	0	0	0	0	0	1	1	0	0	0	0	0	0	1	0	0	0	0	0	0	0	0	0	0	0
975	female	6	It helps me stay a little worried during class and eases me into the topics we learn and keeps my intrest	0	1	0	0	1	1	0	1	1	0	1	1	1	1	0	1	0	0	1	0	1	0	0	0	0	0	1	0	0	0	0	0	0	0	1	0	1	1	0	0	1	0	0	0	0	0
976	female	6	The professor using humor helps me feel comfortable enough with the professor so that I can ask questions. It also helps me stay awake and alert.	0	1	0	1	1	1	0	1	1	1	0	1	1	1	0	1	0	0	1	0	0	1	0	0	1	0	1	1	0	0	0	0	0	0	1	0	0	0	0	0	0	0	0	0	0	0
977	female	6	It makes the class more fun and makes me want to pay more attention.	0	1	0	1	1	1	1	1	1	1	1	1	1	1	1	1	0	0	1	0	1	1	0	0	1	0	1	1	0	0	1	0	0	1	1	0	0	0	0	0	0	0	0	0	0	0
978	female	6	It makes the lecture atmosphere more comfortable, and less stuffy.	0	1	0	0	1	1	0	0	1	1	0	1	1	1	0	1	0	0	1	0	0	1	1	0	0	0	1	1	0	0	0	0	0	0	1	0	1	0	0	0	0	0	0	0	0	0
979	male	4		0	0	0	0	0	0	0	0	0	0	0	0	0	0	0	0	0	0	0	0	0	0	0	0	0	0	0	0	0	0	0	0	0	0	1	0	0	0	0	0	0	0	0	0	0	0
980	female	5	It makes the class more relatable	0	1	0	0	1	0	0	0	1	0	0	0	0	0	0	0	0	0	1	0	0	1	0	0	0	0	0	0	0	0	0	0	0	0	1	0	1	0	0	0	1	0	0	0	0	0
981	female	6	When instructors use humor during any class, it allows me to connect more to the info and enjoy the class. Maybe I remember a joke or something they said that helps me remember the info. It also just makes the day a little better for students.	0	1	0	1	1	1	0	1	1	1	0	1	1	1	0	1	0	0	1	0	0	1	0	0	1	0	1	0	0	0	1	0	0	0	1	0	0	0	0	0	1	0	0	0	0	0
982	female	6	In any classroom, having a professor use humor with the students creates a more comfortable atmosphere in the course. To enjoy a laugh together builds a sense of humanity and appreciation, which I believe to be very important not only amoungst scientists, but for college in general.	0	1	0	1	0	1	0	0	1	1	0	1	1	0	0	1	0	0	1	1	0	0	0	0	0	0	0	0	0	0	0	0	0	0	1	0	0	0	1	0	1	0	0	0	1	0
983	female	6	It keeps me interested and alert in the lecture.	0	1	0	1	1	1	1	1	1	1	1	1	1	1	1	1	0	0	1	1	1	1	1	0	0	0	1	1	0	0	0	0	0	0	1	0	0	0	0	0	0	0	0	0	0	0
984	male	6	Humor, is the best tactic to get students engaged and learning. It's significantly easier to listen to a story being told rather than a scientific lecture. It's the same with humor. If you know a class is going to be enjoyable, you look forward to going to it, which is rare, and learning/ paying attention for the next pair of jokes that comes with the next topic or lecture.	0	0	0	0	0	0	0	0	0	0	0	0	0	0	0	0	0	0	0	0	0	0	0	0	0	0	0	0	0	0	0	0	0	0	1	1	1	1	1	1	1	1	1	1	1	1
985	male	5	It leaves time to breath when learning about something new. It's a short break that is necessary for learning. There's also more engagement from the students, seeing that there can be times to crack a joke or two.	0	1	0	1	0	1	0	0	1	1	0	1	1	0	0	1	0	0	1	0	0	0	0	0	0	0	0	0	0	0	0	0	0	0	1	0	0	0	0	0	1	0	0	0	1	0
986	female	6	It makes the class more interesting and it's easier to pay attention	0	0	0	0	0	0	0	0	0	1	0	0	1	0	0	0	0	0	0	0	0	0	0	0	0	0	0	0	0	0	0	0	0	0	1	1	1	1	1	1	1	1	1	0	1	1
987	female	6	It makes class more interesting and I stay engaged for longer rather than drifting off in my own thoughts.	0	1	0	1	1	1	1	1	1	1	1	1	1	1	1	1	0	0	1	1	1	1	1	0	1	0	1	1	0	0	0	0	0	0	1	0	0	0	0	0	0	0	0	0	0	0
988	male	5	When something is difficult to understand and humor is used, it can make you think about it in a different way that is easier to understand.	0	1	0	0	1	1	0	0	1	0	0	1	1	1	0	0	0	0	1	0	1	0	0	0	1	0	1	0	0	0	0	0	0	0	1	0	1	0	0	0	0	0	0	0	0	0
989	female	5	It helps make learning the material not as stressful	0	0	0	0	1	0	0	0	0	0	0	1	0	0	0	0	0	0	1	0	0	0	0	0	0	0	1	0	0	0	0	0	0	0	0	0	0	0	0	0	0	0	0	0	0	0
990	male	6	Because it just makes the classroom Environment a lot more interesting and allows everyone to Participate when the instructor is seen in a student kind of level when saying jokes during class	0	0	0	0	0	0	0	0	1	0	0	0	0	0	0	0	0	0	1	0	0	0	0	0	0	0	0	0	0	0	0	0	0	0	1	0	0	0	0	0	0	0	0	0	0	0
991	female	5	Makes videos more enjoyable	0	1	0	1	1	1	0	1	1	1	1	1	1	1	1	1	0	0	1	0	1	1	0	0	0	0	1	1	0	0	1	0	0	0	1	0	1	0	0	0	0	0	0	0	0	0
992	male	5	makes class enjoyable	0	0	0	0	0	0	0	0	0	0	0	0	0	0	0	0	0	0	0	0	0	0	0	0	0	0	0	0	0	0	0	0	0	0	0	0	0	0	0	0	0	0	0	0	0	0
993	female	5	In general, I appreciate the occasional joke here and there because it lightens the serious mood of the classroom and makes it more enjoyable to be in class especially when learning a very difficult subject. However, it can at times be distracting from the main topic. It should be used occasionally and effectively, which can be difficult to do at times.	0	1	0	1	1	1	0	0	1	1	0	1	1	1	0	1	0	0	1	0	1	1	0	0	0	0	1	1	0	0	0	0	0	0	1	0	1	0	0	0	0	0	0	0	0	0
994	female	6	Coming in as a freshmen and new to college, I was very nervous and intimitaded by my professors and when they used humor it made me feel more comfortable. It also kept me engaged in what we were learning.	0	0	0	0	0	0	1	1	0	0	1	0	0	0	1	0	0	0	0	0	0	0	0	0	0	0	0	0	0	0	1	0	0	0	1	1	1	0	1	1	0	0	1	1	0	1
995	female	6	I think that sometimes science classes can be very intense and humor breaks up the tension and makes it a little less serious.	0	1	0	1	1	1	0	0	1	1	0	1	1	1	0	1	0	0	0	0	0	0	0	0	0	0	1	0	0	0	0	0	0	0	1	0	1	0	0	0	0	0	0	0	0	0
996	female	6	It makes the professor seem more engaging and makes the content easier to digest, since instead of being boring material, it has an element of humor.	0	1	0	0	0	1	0	0	0	1	0	1	1	0	0	0	0	0	0	0	0	1	1	0	1	0	1	0	0	0	0	0	0	0	1	0	1	1	1	0	0	1	0	0	1	0
997	male	6	I believe comedy is a simple and more engaging way of teaching a difficult subject.	0	1	0	1	1	0	0	0	1	1	0	1	1	1	0	1	0	0	1	0	1	0	0	0	0	0	1	1	0	0	0	0	0	0	1	0	1	0	0	0	1	0	0	0	0	0
998	female	6	It makes the class more fun, along with it helps make the students pay more attention because they want to listen to hear more humor so they can go and tell all their friends	0	1	0	1	1	1	1	1	1	1	1	1	1	1	1	1	0	0	1	1	1	1	0	1	1	0	1	1	0	1	1	0	0	0	1	0	0	0	0	0	0	0	0	0	0	0
999	male	6	If a professor is able to make something humorous then it allows the student to better grasp a concept that he or she is trying to teach.	0	0	0	1	1	1	0	0	1	0	0	1	0	1	0	1	0	0	0	0	1	0	0	0	0	0	1	0	0	0	0	0	0	0	1	1	1	0	0	1	1	1	0	1	1	0
1000	female	5	Humor can help me remember things better and it makes the class more enjoyable and less dry.	0	1	0	1	0	1	0	0	1	1	0	0	1	1	0	1	0	0	1	0	0	0	0	0	0	0	0	0	0	0	0	0	0	0	1	0	1	0	0	0	1	0	0	0	0	0
1001	male	5	It makes the class more interesting and enjoyable.	0	0	0	0	0	0	0	0	0	0	0	0	0	0	0	0	0	0	0	0	0	0	0	0	0	0	0	0	0	0	0	0	0	0	1	0	1	0	0	0	1	1	0	1	1	0
1002	female	6	Because it shows that the instructors are at least attempting to engage with the class and students and makes lecture a lot less boring.	0	0	0	0	0	0	0	0	0	0	0	1	1	0	0	0	0	0	1	0	1	0	0	0	0	0	0	0	0	0	0	0	0	0	1	0	0	0	0	0	0	0	0	0	0	0
1003	female	5	Whenever a topic is boring, I tend to doze off, but it is easier to concentrate when the teacher makes jokes during the lecture or makes interesting comments about the topic. Using humor makes it easier to catch my attention as I usually look forward to that during the lecture.	0	1	0	0	1	1	0	1	1	1	0	1	1	1	0	1	0	0	1	0	0	0	0	0	0	0	1	0	0	0	0	0	0	0	0	0	0	0	0	0	0	0	0	0	0	0
1004	female	5	I believe that it lightens the mood and distracts us from the dooming stress that constantly haunts us.	0	0	0	0	0	0	0	0	0	0	1	0	1	0	0	0	0	0	0	0	0	0	0	0	0	0	0	0	0	1	0	0	0	0	0	0	0	0	0	0	0	0	0	0	0	0
1005	female	5	It helps make the class lighter and keep my attention. It also shows me that the professor is an actual human.	0	1	0	1	1	1	0	1	1	1	1	1	1	1	1	1	1	0	1	0	1	0	0	0	1	0	1	1	0	0	0	0	0	0	1	0	0	0	0	0	0	0	0	0	0	0
1006	female	6		0	1	0	1	1	1	0	1	1	1	0	1	1	1	1	1	0	0	1	1	1	1	0	0	1	0	1	0	0	0	0	0	0	0	1	0	0	0	0	0	0	0	0	0	0	0
1007	female	6	It lightens the mood of the often boring lecture but often the teachers who are funny are engaging lecturers. It helps me remember things for the class too because I can associate them with a joke or a meme and remember it easier because it's funny.	0	1	0	1	1	1	0	1	1	1	0	1	1	1	1	1	0	0	1	0	0	1	0	0	1	0	1	0	0	0	0	0	0	0	1	0	1	1	1	0	1	1	0	0	1	0
1008	female	6	It makes the class more enjoyable.	0	1	1	1	1	1	0	1	1	1	1	1	1	1	1	1	0	1	1	1	1	1	1	0	1	0	1	1	0	0	1	0	0	1	1	0	0	0	0	0	0	0	0	0	0	0
1009	male	6	Brings my focus back to the class and what he is teaching. Also if its a joke about the content, I'm more likely to pay attention so that I can understand the joke	0	0	0	0	0	0	0	0	0	0	0	0	0	0	0	0	0	0	0	0	0	0	0	0	0	0	0	0	0	0	0	0	0	0	1	1	1	1	1	1	1	1	1	1	1	1
1010	female	5	Being a science nerd myself, hearing science jokes actually humors me! It also gives relieves some stress that college students go through	0	1	1	1	1	1	0	1	1	1	1	1	1	1	1	1	1	1	1	0	1	1	1	1	1	0	1	1	0	1	1	0	0	1	1	0	0	0	0	0	0	0	0	0	0	0
1011	male	5	Because some students they have a very huge Psychological pressure from the exams, homeworks and grades. So they need some humor from the professors to make them feel better and motivate them to complete their studies.	0	0	0	0	0	0	0	0	0	0	0	0	0	0	0	0	0	0	0	1	0	0	0	0	0	0	0	0	0	0	0	0	0	0	0	0	0	0	0	0	0	0	0	1	0	0
1012	male	6	Science classes can get rather dull, so a little humor every once in a while keeps me focused.	0	0	0	0	0	0	0	0	0	0	0	0	0	0	0	0	0	0	0	0	0	0	0	0	0	0	0	0	0	0	0	0	0	0	1	0	1	0	0	0	1	0	0	0	0	0
1013	female	5	It makes the class more bearable and more memorable which leads to more interest and better ability to remember the topics we were learning.	0	1	0	0	1	1	0	0	1	0	0	0	1	1	0	0	0	0	1	0	1	1	0	0	0	0	1	0	0	0	0	0	0	0	1	0	1	1	0	1	1	1	0	1	1	1
1014	female	6	I like being engaged and interested in the material.	0	1	0	1	1	1	0	0	1	1	1	1	1	1	0	1	0	0	1	0	1	1	0	0	1	0	0	1	0	0	1	0	0	0	1	0	0	0	0	0	1	0	0	0	0	0
1015	female	5	When an instructor incorporates humor, whether dark or light, into explaining a concept, it is more likely to remain in my mind. It establishes connections with other ideas, and the more connections that happen, the longevity of the memory increases.	0	1	0	1	1	1	0	1	1	1	1	1	1	1	0	1	0	0	1	0	1	1	1	0	1	0	1	1	0	0	0	0	0	0	1	0	1	0	0	0	1	0	0	0	0	0
1016	male	6	Science can be both heavy subject matter and a lot to remember. Humor gives a nice space between material and can make the that material more memorable because it is linked to a funny memory.	0	1	0	0	0	1	0	1	0	0	1	1	1	0	0	1	0	0	0	0	0	0	0	0	0	0	0	0	0	0	0	1	0	0	1	0	0	0	1	0	1	0	0	0	0	0
1017	male	5	It makes the typically boring material more amusing and it snaps me out of the bored/zoned out state.	0	0	0	0	0	0	0	0	0	0	0	0	0	0	0	0	0	0	0	0	0	0	0	0	0	0	0	0	0	0	0	0	0	0	1	1	0	1	1	1	1	1	1	1	1	1
1018	male	6	It breaks up the topics and also makes them easier to understand.	0	0	0	0	0	0	1	0	0	1	1	1	1	0	0	0	0	0	0	1	1	1	0	0	0	0	0	0	0	0	1	0	0	0	1	0	0	0	0	0	0	0	0	1	0	0
1019	female	6	Anything other than simply reading from a presentation or writing notes on a board is a welcomed respite from the normal lecture style. Adding humor can actually help me remember certain things because you think back on a time that made you laugh and associate that with what you were learning at the time. I find humor extremely helpful and also helps to bring the professor onto a more approachabl…	0	1	0	1	1	1	1	1	1	1	1	1	1	1	1	1	1	0	1	1	1	1	1	0	1	0	1	1	0	0	1	1	0	1	1	0	1	0	0	0	0	0	0	0	0	0
1020	female	5	Usually means the professor is laid back and not rushing through material	0	1	0	1	1	1	1	1	1	1	1	1	1	1	1	1	1	0	1	0	1	0	1	0	1	0	1	1	0	0	1	0	0	0	1	0	0	0	0	0	0	0	0	0	0	0
1021	female	5	The reason why is because it makes the lectures less dry. If humor is added, students will be less distracted of devices that can cause a decrease in focus. Also, it will help students to remember the lecture more.	0	0	0	1	1	1	0	0	1	1	0	1	1	1	0	1	0	0	0	0	1	0	0	0	0	0	0	1	0	0	0	0	0	0	0	0	0	0	0	0	1	0	0	0	0	0
1022	male	6	Despite science being an already interesting subject (for me particularly), humor is a very good form of memorization for me and can periodically help me recall important facts.	0	0	0	1	0	0	0	0	0	0	0	0	1	0	0	1	0	0	1	0	0	0	0	0	0	0	0	0	0	0	0	0	0	0	1	0	0	0	0	0	0	0	0	0	0	0
1023	male	5	It lightens the mood, especially if it is done well. If not, then it's kind of tacky.	0	0	0	0	0	0	0	0	0	0	0	0	0	0	0	0	0	0	0	0	0	0	0	0	0	0	0	0	0	0	0	0	0	0	1	1	1	1	1	1	1	1	1	1	1	1
1024	male	5	It takes the edge off of learning, it assists in relieving the intensity of the course.	0	0	0	0	0	0	0	0	0	0	0	1	0	0	0	1	0	0	0	0	0	0	0	0	0	0	0	0	0	0	0	0	0	0	0	0	0	0	0	0	0	0	0	0	0	0
1025	female	5	When instructors use humor to enhance their delivery of the subject, students will most likely be more involved in the curriculum. Some may say that it is highly unprofessional, but professors should be able to crack some "funny" jokes again to lighten up the atmosphere of the classroom as most students are already stressed or tensed up about the course.	0	1	1	1	1	1	0	1	1	1	1	1	1	1	0	1	0	0	1	0	1	1	1	0	1	0	1	1	0	0	0	0	0	0	0	0	0	0	0	0	0	0	0	0	0	0
1026	female	4		0	0	0	0	0	0	0	0	0	0	0	0	1	0	0	0	0	0	1	0	0	0	0	0	1	0	0	0	0	0	0	0	0	0	1	0	0	0	0	0	0	0	0	0	0	0
1027	female	6	It makes things easier to learn, and if the professor is not so serious and uptight all the time, the class is much more enjoyable. Professor Xxxx makes [science class] great because he plays music before class starts, has slides up as if we are in a movie theater and the movie is just about to start, but in this case it's class.	0	1	0	0	0	0	0	0	0	0	0	0	0	0	0	0	0	0	1	0	0	0	0	0	0	0	0	0	0	0	0	0	0	0	1	0	0	0	0	0	1	0	0	0	0	0
1028	male	6	Humor makes the class fun and brings an air of lightness into the lecture. Not so heavy, inducing a friendly demeanor with students as opposed to an "I teach, you listen" environment.	0	0	0	0	0	0	0	0	0	0	0	0	0	0	0	0	0	0	0	0	0	0	0	0	0	0	0	0	0	0	0	0	0	0	1	1	1	1	1	1	1	1	1	1	1	1
1029	male	6	Keeps things interesting and helps me pay attention.	0	0	0	0	0	0	0	0	0	0	0	0	0	0	0	0	0	0	0	0	0	0	0	0	0	0	0	0	0	0	0	0	0	0	1	0	0	0	0	0	0	0	0	0	0	0
1030	female	6	It relieves tension in the classroom and makes learning fun.	0	0	0	0	0	0	0	0	0	0	0	1	1	0	0	1	0	0	0	0	0	1	0	0	0	0	0	0	0	0	0	0	0	0	0	0	0	0	0	0	1	0	0	0	0	0
1031	male	6	Considering that most of the lectures I've been to for [science class], I find myself almost falling asleep. By using humor, I'd feel more inclined to stay awake to wait for jokes.	0	0	0	1	0	0	0	0	0	0	0	0	0	0	0	0	0	0	0	0	0	0	0	0	0	0	0	0	0	0	0	0	0	0	0	0	0	0	0	0	1	0	0	0	0	0
1032	male	6	It makes the class more exciting and easier to pay attention through, plus the teachers are more relatable that way, so they seem like a person instead of "a collection of powerpoints".	0	0	0	0	0	0	0	0	0	0	0	0	0	0	0	0	0	0	0	0	0	0	0	0	0	0	0	0	0	0	0	0	0	0	1	1	1	0	1	1	1	0	0	1	1	0
1033	female	6	When instructors use humor in science college classes it allows us to enjoy being there and enjoy learning about new materials.	0	0	0	0	0	1	0	0	1	1	0	1	0	1	0	1	0	0	0	0	0	0	0	0	0	0	0	1	0	0	0	0	0	0	1	0	0	0	0	0	0	0	0	0	0	0
1034	female	5	Science can be pretty complicated and heavy and humor lightens the mood	0	0	0	0	0	0	0	0	0	0	0	0	0	0	0	0	0	0	0	0	0	0	0	0	0	0	0	0	0	0	0	0	0	0	1	0	0	0	0	0	1	1	0	0	1	0
1035	female	5	I think it is nice when professors add a little humor, because there can be so much information given at a certain time. It can become almost monotonous. Yet, when a professor adds some humor, it can allow the brain a moment to stop thinking critically and process all of the information given. It is almost like the brain is allowed to take a breath.	0	0	0	0	0	0	0	0	0	0	0	0	0	0	0	0	0	0	0	0	0	0	0	0	0	0	0	0	0	0	0	0	0	0	1	1	1	1	1	1	1	1	1	1	1	0
1036	male	6	It helps me stay engaged in the content. Humorless teachers are very boring making it difficult to stay focused when listening to lectures.	0	0	0	0	0	0	0	0	0	0	0	0	0	0	0	0	0	0	0	0	0	0	0	0	0	0	0	0	0	0	0	0	0	0	1	0	0	0	0	0	0	0	0	0	0	0
1037	female	5		0	1	0	0	1	1	0	0	1	0	0	1	1	1	0	1	0	0	1	0	1	0	0	0	0	0	1	0	0	0	0	0	0	0	1	0	0	0	0	0	0	0	0	0	0	0
1038	female	6	It makes it easier to learn because I feeore engaged.	0	1	1	1	1	1	1	1	1	1	1	1	1	1	1	1	1	0	1	0	1	0	1	0	0	0	0	0	0	0	1	0	0	1	0	0	1	0	0	0	0	0	0	0	0	0
1039	female	5	It allows student who may feel overwhelmed to realize that learning should be fun	0	1	0	1	1	1	0	0	1	1	0	1	1	1	0	1	0	0	1	1	1	1	1	0	1	0	0	0	0	0	0	0	0	0	1	0	1	0	0	0	0	0	0	0	0	0
1040	female	6	Humor allows thw twnsion that sometimes arises of teacher-student interactions to dissipate.	0	1	0	1	0	0	0	0	0	0	0	1	1	0	0	1	0	0	1	0	0	1	0	0	0	0	0	0	0	0	0	0	0	0	1	0	0	0	0	0	0	0	0	0	0	0
1041	male	6	It makes the lectures more engaging and in general just more fun to attend. I attend all lectures but when they are funny or entertaining while informational, it is something to look forward to	0	0	0	0	0	1	0	0	0	0	0	0	0	1	0	1	0	0	0	0	0	0	0	1	0	0	0	0	0	0	0	0	0	0	1	1	1	1	0	1	1	0	1	1	0	1
1042	male	6	Lecture classes tend to be boring, so when teachers use humor and attempt to entertain the class I find myself paying more attention to the material being taught in class.	0	0	0	0	0	0	0	0	0	0	0	0	0	0	0	0	0	0	0	0	0	0	0	0	0	0	0	0	0	0	0	0	0	0	1	0	1	0	0	0	0	0	0	0	0	0
1043	female	6	It makes the classroom much more enjoyable.	0	1	0	0	1	1	0	0	1	0	1	1	0	1	0	1	0	0	1	0	1	0	0	0	0	0	1	0	0	0	0	0	0	0	0	0	1	0	0	1	1	0	0	1	0	0
1044	female	6	Having humor mixed in with the content makes me recall information easier and also makes me like the professor more.	0	1	0	1	1	1	0	0	1	1	0	1	1	1	0	1	0	0	1	0	1	0	0	0	0	0	1	0	0	0	0	0	0	0	1	0	1	0	0	0	1	0	0	0	0	0
1045	male	6	Science classes can get tense and stressful so it helps when a teacher can bring some comic relief.	0	0	0	0	0	0	0	0	0	0	0	0	0	0	0	0	0	0	0	0	0	0	0	0	0	0	0	0	0	0	0	0	0	0	1	1	1	1	1	1	1	1	1	1	1	1
1046	female	6	When instructors use humor, it gives such a lighter touch to the subject. When funny stories or funny rhymes are used to remember tough subjects I believe it truly helps. Instead of going through the lecture straight through with just bland facts and statements, having humor can really add more insight to the topic.	0	1	0	0	1	1	0	1	1	0	1	0	1	0	0	1	0	0	0	0	1	0	0	0	0	0	1	0	0	0	0	0	0	0	1	0	0	0	0	0	0	0	0	0	0	0
1047	female	5	It makes the class less boring.	0	1	0	1	1	1	0	0	1	1	0	1	1	1	0	1	0	0	1	1	1	0	0	0	1	0	1	0	0	0	0	0	0	0	1	0	0	0	0	0	1	0	0	0	0	0
1048	male	6	I like funny instructors because it keeps me more engaged in the material. If a professor is not funny then I am more likely to stop paying attention.	0	0	0	1	1	1	1	1	1	1	1	1	1	1	1	1	1	0	1	0	1	0	0	0	0	0	0	1	0	0	1	1	0	1	1	0	1	0	0	0	0	0	0	0	0	0
1049	female	5	I appreciate when instructors use humor because it makes them more relatable and keeps me engaged during class.	0	1	0	1	1	1	1	1	1	1	1	1	1	1	1	1	1	0	1	1	1	1	1	0	1	0	1	1	0	0	1	1	0	1	1	0	0	0	0	0	0	0	0	0	0	0
1050	male	5	It allows for a cordial rapport to develop with the class. The best remarks are the witty ones that arise spontaneously	0	0	0	0	0	0	0	0	0	0	0	0	0	0	0	0	0	0	0	0	0	0	0	0	0	0	0	0	0	0	0	0	0	0	1	0	0	0	0	0	0	0	0	0	0	0
1051	female	6	I think using humor makes the environment more comfortable	0	1	0	1	1	1	0	1	1	1	1	1	1	1	0	1	0	0	1	1	1	0	0	0	0	0	1	0	0	0	0	0	0	0	1	0	1	0	0	0	0	0	0	0	0	0
1052	female	5	Oftentimes, I find that humor helps to make classes more enjoyable in general and that one simple laugh can help put you in the right mood for the rest of the day, which is especially helpful when you're a science major with ochem at 7:30am. It can even make concepts more memorable if related to material!	0	1	0	1	1	1	1	1	1	1	1	1	1	1	1	1	1	0	1	1	1	1	1	0	1	0	1	1	0	0	1	0	0	0	1	0	0	0	0	0	0	0	0	0	0	0
1053	female	6	Adding humor can make a dull topic and make it interesting and engaging.	0	1	0	1	1	1	0	1	1	0	1	1	1	1	1	1	0	0	1	0	1	1	0	0	1	0	1	0	0	0	0	0	0	0	1	0	1	0	0	0	0	0	0	0	0	0
1054	female	6	When instructors express humor in a learning environment, I feel like it makes course material fun and interesting.	0	1	0	0	0	1	0	0	1	1	0	1	1	1	0	0	0	0	0	0	0	0	0	0	0	0	1	1	0	0	0	0	0	0	1	0	0	0	0	0	1	1	0	0	1	0
1055	male	6	Sometimes the joke offers some keen insight into lab research and/or personal experience.	0	0	0	0	0	0	0	0	0	0	0	0	0	0	0	0	0	0	0	0	0	0	0	0	0	0	0	0	0	0	0	0	0	0	1	0	0	0	0	0	0	0	0	0	0	0
1056	male	5	It makes the overall class more engaging, and I think it makes the topics a little easier to understand if its done in a more humorous fashion	0	1	0	0	1	0	1	0	1	0	1	1	1	1	1	1	1	0	0	0	1	0	0	0	1	0	1	0	0	0	0	0	0	0	1	0	0	0	0	0	0	0	0	0	0	0
1057	female	6	It makes the content more relatable to real life and it is easier to remember. During a test, I usually remember the information in class that was funny or made me laugh more than the dry material from the textbook.	0	1	0	1	1	1	0	1	1	1	1	1	1	1	0	1	0	0	1	0	1	0	0	0	0	0	1	0	0	0	0	0	0	0	1	0	0	0	0	0	0	0	0	0	0	0
1058	female	6	Science is already a difficult, stressful topic and makes you want to grow grey hairs just thinking about it so when teachers add humor to the lesson plan, it helps ease some of that stress and makes one want to learn the subject.	0	1	0	0	1	1	0	1	0	1	0	0	1	0	0	0	0	0	1	1	0	0	0	0	0	0	1	1	0	0	0	0	0	0	1	0	0	0	0	0	1	0	0	0	0	0
1059	female	5	It helps create a dynamic atmosphere that draws in everyone	0	0	0	0	0	0	0	0	0	0	0	1	1	0	0	1	0	0	1	0	0	0	0	0	0	0	0	0	0	0	0	0	0	0	1	0	0	0	0	0	0	0	0	0	0	0
1060	female	6	i think humor allows me to better remember the information and keeps me more focused in class	0	0	0	0	0	0	0	0	0	0	0	0	0	0	0	0	0	0	0	0	0	0	0	0	0	0	0	0	0	0	0	0	0	0	1	0	1	0	0	0	0	0	0	0	0	0
1061	female	5	When instructors use humor it creates a more positive and interesting enviroment, humor makes me want to pay more attention to the instructor.	0	1	0	1	1	1	1	1	1	1	1	1	1	1	1	0	1	0	1	0	1	1	0	0	1	0	1	1	0	0	1	0	0	0	1	0	0	0	0	0	0	0	0	0	0	0
1062	female	6	It allows me to see the actual personality of the professor, and allows for a break from the constant bombardment of knowledge being shoved into your brain.	0	0	0	0	0	0	0	0	0	0	0	1	0	0	0	1	0	0	1	0	0	0	0	0	0	0	0	0	0	0	0	0	0	0	1	0	0	0	0	0	1	0	0	0	0	0
1063	female	5	Many subjects in the science fields can be dry/boring at some point during the semester (especially when you have science classes that overlap on information and you are listening to something you have heard at least 3 times already). A little humor can draw people's attention back from drifting off and makes it a little less painful to hear the same thing again.	0	1	0	0	1	1	0	1	1	1	1	1	1	1	0	1	0	0	0	0	1	1	0	0	0	0	1	0	0	0	1	1	0	0	1	0	1	0	0	0	1	0	0	0	0	0
1064	female	6	By adding humor to the classroom, the professor not only seems more approachable, but makes the class more interesting and keeps students' attention.	0	1	0	1	1	1	0	1	1	1	0	1	1	1	1	1	0	0	1	0	1	1	0	0	0	0	1	0	0	0	1	0	0	0	1	0	0	0	0	0	0	0	0	0	0	0
1065	female	5	It breaks up the long and complicated lectures	0	1	0	1	1	1	1	1	1	1	1	1	1	1	1	1	1	0	1	0	1	1	0	0	1	0	1	0	0	0	0	0	0	0	1	0	1	0	0	0	0	0	0	0	0	0
1066	female	6	I really love when instructors use humor in the classrooms. Most of the time, humor is used to emphasize or support a concept they are trying to explain which helps further our understanding. I also really enjoy how hurmorous comments help lighten the mood when learning difficult material; it's almost like a brain "refresher."	0	1	0	1	1	1	0	1	1	1	1	1	1	1	0	1	0	0	1	0	1	1	0	0	0	0	1	0	0	0	0	0	0	0	1	0	1	0	0	0	1	0	0	0	0	0
1067	male	5	Lightens the mood... Strengthens bond between student and instructor	0	0	0	1	0	1	0	0	1	1	0	1	0	1	0	1	0	0	0	0	0	0	0	0	0	0	0	0	0	0	0	0	0	0	1	0	1	0	0	0	1	0	0	0	0	0
1068	male	6	It makes the information interesting and engaging	0	0	0	0	1	0	0	0	1	0	0	1	1	1	0	1	0	0	0	0	0	0	1	0	0	0	0	0	0	0	0	1	0	0	1	0	0	1	0	0	1	1	0	0	1	0
1069	female	6	it makes class less boring and more interesting	0	1	0	1	1	1	1	1	1	1	1	1	1	1	1	1	1	0	1	0	1	1	0	0	1	0	1	0	0	0	0	0	0	0	1	0	1	0	0	0	0	0	0	0	0	0
1070	female	5	Education should be fun and intriguing. Without added humor lecture would be dry and boring.	0	1	0	1	1	1	1	1	1	0	1	1	1	1	0	1	0	0	1	1	1	1	1	0	1	0	1	0	0	0	0	0	0	0	1	0	0	0	0	0	0	0	0	0	0	0
1071	female	5	It makes the class more interesting.	0	0	0	0	0	0	0	0	0	0	0	0	0	0	0	0	0	0	0	0	0	0	0	0	0	0	0	0	0	0	0	0	0	0	1	0	0	0	0	0	0	0	0	0	0	0
1072	female	4		0	1	0	1	1	1	1	1	1	1	1	1	1	1	1	1	1	0	1	1	1	1	1	0	1	0	1	1	0	0	1	0	0	1	1	0	1	0	0	0	0	0	0	0	0	0
1073	male	4		0	0	0	0	0	1	0	0	0	0	0	0	0	1	0	0	0	1	0	0	0	0	0	0	0	0	0	1	0	0	0	0	0	0	1	0	0	0	0	0	0	0	1	0	0	1
1074	male	6	It makes learning fun and interesting.	0	0	0	0	0	0	0	0	0	0	0	0	0	0	0	0	0	0	0	0	0	0	0	0	0	0	0	0	0	0	0	0	0	0	0	0	0	0	0	0	1	0	0	0	0	0
1075	female	6	I think humor lightens the mood and helps students stay engaged with the professor and the material. It can also help with remember certain topics or important points.	0	1	0	1	0	1	0	1	1	1	1	1	1	1	0	1	0	0	1	0	1	1	1	0	0	0	0	1	0	0	1	1	0	1	1	0	1	1	0	0	1	1	0	0	1	0
1076	female	5	Humor is a language that everyone can understand, and when we're talking about complex biological functions or trying to reason out the effects of actions on the environment, sometimes a funny, unrelated metaphor can make it easier to answer the questions. Plus, it makes the lectures less boring and easier to listen to.	0	0	0	0	1	0	0	0	0	0	0	0	0	0	0	0	0	0	1	0	0	0	0	0	0	0	0	0	0	0	0	0	0	0	1	0	0	0	0	0	1	0	0	0	0	0
1077	male	6	It shows that they are normal people. ALso it shows that they aren't just there to get paid but actually care about making it enjoyable for the students present.	0	0	0	0	1	1	0	0	0	1	0	1	0	0	0	1	0	0	1	0	0	1	0	0	0	0	0	0	0	0	0	0	0	0	1	0	1	0	0	0	1	0	0	0	0	0
1078	female	6	It makes the class more enjoyable and it also tells students that the teachers enjoy teaching the class as well.	0	1	1	1	1	1	1	1	1	1	1	1	1	1	1	1	0	0	1	0	1	1	1	0	1	0	1	1	0	0	1	0	0	0	1	0	0	0	0	0	0	0	0	0	0	0
1079	female	5	It doesn't make the class as monotonous; makes learning the material more dynamic and "fun"	0	1	1	1	1	1	0	1	1	1	1	1	1	1	1	1	1	1	1	1	1	1	1	1	1	0	1	1	0	1	0	1	0	1	1	0	0	0	0	0	0	0	0	0	0	0
1080	male	6	Instructors that use humor in their classes are preferable for many different reasons, but the most noticeable benefit as a student is that humor grounds the lecture, making the instructor feel more familiar and down to earth. I find this important as I'm more likely to listen to an instructor I can relate to rather than one that's simply talking at their students. In addition I would say humor i…	0	0	0	0	0	0	0	0	0	0	0	0	0	0	0	0	0	0	0	0	0	0	0	0	0	0	0	0	0	0	0	0	0	0	1	0	1	1	1	0	1	1	0	1	1	0
1081	male	6	It keeps me awake and smiling which makes me more likely to attend the class. When I am in a positive mood, I can pay attention longer and remember the material better.	0	1	0	1	1	1	0	0	1	1	0	1	1	1	0	1	0	0	1	0	0	0	0	0	0	0	1	0	0	0	0	0	0	0	1	0	0	0	0	0	1	1	0	0	1	0
1082	female	6	It makes the material more memorable and it is not just like a boring lecture.	0	0	0	0	0	0	0	0	0	0	0	0	0	0	0	0	0	0	0	0	0	0	0	0	0	0	0	0	0	0	0	0	0	0	1	0	1	0	0	0	0	0	0	0	0	0
1083	male	6	I feel a sense of humor as a great way to engage the students.	0	1	0	0	0	0	0	0	0	1	0	0	1	1	0	1	0	0	0	0	0	0	0	0	0	0	0	0	0	0	0	0	0	0	0	0	1	0	0	0	0	0	0	0	0	0
1084	female	5	Draws attention to the subject which they are talking about, makes the environment more relaxed and less stressful.	0	0	0	0	0	0	0	0	0	0	0	0	1	0	0	0	0	0	1	0	0	0	0	0	0	0	0	0	0	0	0	0	0	0	0	0	0	0	0	0	1	0	0	0	0	0
1085	male	6	It makes the lecture more enjoyable when I can occasionally laugh and stay engaged.	0	0	0	0	0	0	0	0	0	0	0	0	1	0	0	0	0	0	0	0	0	0	0	0	0	0	0	0	0	0	0	0	0	0	1	0	1	1	1	1	1	1	1	1	1	1
1086	female	4		0	1	0	1	1	1	0	0	1	1	0	1	1	1	1	1	0	0	1	0	1	0	0	0	0	0	1	0	0	0	0	0	0	0	1	0	0	0	0	0	1	0	0	0	1	0
1087	male	6	Even tiny bits of humor can make class less boring and easier to pay attention to. Also, professors look more approachable if they use humor.	0	0	0	1	0	0	0	0	0	0	0	1	1	0	0	1	0	0	0	0	0	0	0	0	0	0	0	0	0	1	0	0	0	0	1	0	0	0	0	0	1	0	0	0	1	0
1088	female	4		0	1	1	1	1	1	1	1	1	1	1	1	1	1	1	1	1	1	1	1	1	1	1	0	1	0	1	1	0	0	1	0	0	1	1	0	0	0	0	0	0	0	0	0	0	0
1089	female	6	It makes the environment more enjoyable	0	1	0	1	0	1	1	0	0	1	0	1	1	0	0	1	0	0	1	0	0	0	0	0	0	0	0	0	0	0	0	0	0	0	1	0	1	0	0	0	0	0	0	0	0	0
1090	male	6	It makes the subjects less intimidating and much more enjoyable to tolerate. It shows that the professor takes interest in the students attention and tries to reach them any way possible	0	0	0	0	0	0	0	0	0	0	0	0	0	0	0	0	0	0	0	0	0	0	0	0	0	0	0	0	0	0	0	0	0	0	1	1	1	1	1	1	0	1	1	1	1	1
1091	male	5	It makes it more interesting.	0	0	0	0	0	1	0	0	0	0	0	0	0	0	0	0	1	0	0	0	1	0	0	0	1	0	0	0	1	0	0	0	0	1	0	0	0	0	0	1	1	0	0	1	0	1
1092	male	5	It makes the classroom environment more engaging.	0	1	0	0	0	1	0	0	1	0	0	0	0	0	0	0	0	0	0	0	0	0	0	0	0	0	0	0	0	0	0	0	0	0	1	0	1	0	0	0	1	0	0	0	0	0
1093	female	6	I feel that with such a difficult course, you sometimes get drained of all the information you need to retain. By using a different approach such as humor in the videos, it keeps our attention and makes it easier for us to learn the content.	0	0	0	0	0	0	0	0	0	0	0	0	0	0	0	0	0	0	0	0	0	0	0	0	0	0	0	0	0	0	0	0	0	0	1	0	0	0	0	0	1	0	0	0	0	0
1094	female	5	Especially with difficult concepts and hour-long lectures, I believe that humor in a college science class can help alleviate stress, allow for a more enjoyable learning environment, and give the students a chance to connect with their professor.	0	1	0	1	1	1	0	1	1	1	1	1	1	1	1	1	0	0	1	1	1	0	0	0	1	0	1	1	0	0	1	0	0	0	1	0	0	0	0	0	0	0	0	0	0	0
1095	female	6	When instructors use humor in college science classes, it allows the atmosphere of the class to become lighter and easier to learn in. It also demonstrates that the instructors are willing to be fun while learning which makes it easier to learn the information from their lectures. It allows students to relate easier and also can help understand the information in a different manner.	0	1	0	1	1	1	1	1	1	1	1	1	1	1	1	1	1	0	1	1	1	1	0	0	0	0	1	0	0	0	1	0	0	0	1	0	1	0	0	0	0	0	0	0	0	0
1096	female	6	Humor is the only thing that keeps me listening instead of blocking them out	0	1	0	1	1	1	1	1	1	1	1	1	1	1	1	1	1	1	1	1	1	1	1	1	1	0	1	0	0	1	0	0	0	0	1	0	1	0	0	0	0	0	0	0	0	0
1097	female	6	It makes the material more engaging, keeps students interested, and makes us more comfortable with the professors and therefore more likely to actually go to them when we need help	0	1	0	1	0	1	0	1	1	1	1	1	1	1	0	1	0	0	1	0	1	1	0	0	0	0	0	0	0	0	1	0	0	0	1	0	0	0	0	0	0	0	0	0	0	0
1098	female	6	I like science, but sometimes it can get really boring or tough and humor really Lightens the mood and keeps my interest.	0	1	0	1	1	0	0	0	1	1	1	0	1	1	1	1	1	0	1	1	1	1	1	1	1	0	1	1	0	0	0	1	0	1	1	0	0	0	0	0	0	0	0	0	0	0
1099	female	6	Since science can at times be very serious and somewhat repetitive leading to boredom in the classroom, the use of humor not only helps with engaging students but also lightens the serious and almost unwelcoming tone that science can have.	0	0	0	1	0	0	0	0	0	0	0	0	1	0	0	0	0	0	1	1	0	0	1	0	1	0	1	0	0	0	0	0	0	0	1	0	0	0	0	0	0	0	0	0	0	0
1100	female	5	Sometimes college science classes can be a bit dull and humor makes the class better	0	0	0	0	0	1	0	0	0	0	0	0	0	1	0	1	0	0	1	1	0	0	0	0	0	0	1	0	0	0	0	0	0	0	1	0	1	0	0	0	1	0	0	0	0	0
1101	female	6	Using humor associated with learning allows for it to be more interesting than just reading off of power point presentations. It also makes people want to listen because even more boring subjects become interesting.	0	1	0	1	1	1	0	1	1	0	1	1	1	1	0	1	0	0	1	0	1	0	0	0	0	0	1	0	0	0	0	0	0	0	1	0	1	0	0	0	1	0	0	0	0	0
1102	female	6	I think that it makes the class go by faster and makes it more interesting to learn about microbes.	0	0	0	0	0	0	1	0	0	0	0	0	0	0	0	0	0	0	0	0	0	0	0	1	0	0	0	0	0	0	0	0	0	0	1	0	0	0	0	0	0	0	0	0	0	0
1103	female	4		0	1	0	0	1	1	0	0	1	1	0	1	1	1	0	1	0	0	1	0	0	1	0	0	0	0	1	1	0	0	0	1	0	1	1	0	0	0	0	0	1	0	0	0	0	0
1104	male	6	I think humor is an essential part of teaching in college science classes because not only does it help with connecting with the students, but it also lightens up the mood. Personally, hard sciences, such as biology and chemistry, are fun classes because I enjoy the concepts, but science can get tedious with the amount of information that has to be learned. As such, it can be hard to focus in cla…	0	0	0	0	0	0	0	0	0	0	0	0	0	0	0	0	0	0	0	0	0	0	0	0	0	0	0	0	0	0	0	0	0	0	1	1	1	1	1	1	1	1	1	1	1	1
1105	female	6	It helps you remember certain things. If they make a joke regarding a certain subject I am more likely to remember what they said because of the joke.	0	1	0	1	1	1	0	1	1	1	1	1	1	1	1	1	0	0	1	1	1	1	1	0	1	0	1	1	0	0	0	0	0	1	1	0	1	0	0	0	1	0	0	0	0	0
1106	female	6	Makes it relate to real life and keeps attention	0	1	0	0	0	0	0	0	0	0	1	0	0	1	1	1	1	0	1	0	1	0	0	0	0	0	1	0	0	0	0	0	0	0	1	0	1	0	1	0	0	0	0	0	0	0
1107	male	6	Humor is a way to keep the attention span of students intact. For example I have a hard time following math and science for more than 10 minutes.... humor helps me pay attention past that time.	0	1	0	1	1	1	1	1	1	1	1	1	1	1	1	1	1	0	1	1	1	1	1	0	1	0	1	1	0	0	0	1	0	1	1	0	1	0	0	0	0	0	0	0	0	0
1108	female	6	Implementing humor in classrooms can be an effective way to engage students and active learning.	0	0	0	1	0	1	0	1	0	1	0	0	1	0	0	0	0	0	1	0	0	1	0	0	0	0	0	0	0	0	0	0	0	0	0	0	0	0	0	0	1	0	0	0	0	0
1109	female	5	It takes the pressure off and makes the class feel more comfortable with the instructor.	0	1	0	1	1	1	0	1	1	1	1	1	1	1	0	1	0	0	1	0	1	1	0	0	1	0	1	0	0	0	1	0	0	0	1	0	0	0	0	0	0	0	0	0	0	0
1110	female	6	It makes the class more enjoyable and upbeat.	0	0	0	0	0	0	0	0	0	0	0	0	1	0	0	0	0	0	1	1	0	0	0	0	0	0	0	0	0	0	0	0	0	0	0	0	0	0	0	0	0	0	0	0	0	0
1111	male	6	It makes lectures less boring and also helps me certain parts of the lecture.	0	0	0	0	0	0	0	0	0	0	0	0	0	0	0	0	0	0	0	0	0	0	0	0	0	0	0	0	0	0	0	0	0	0	1	1	1	1	1	1	1	1	1	1	1	1
1112	male	6	Many times when professors just go through the necessary powerpoint slides for the day, notes, etc., without adding any inflection or bits of humor, it becomes quite boring and drone-like. Those extra bits of 'flavor', whether it is a joke or witty comment usually brighten up the classroom and I usually pay a lot more attention, personally.	0	0	0	0	0	0	0	0	1	0	0	1	1	0	0	1	0	0	0	0	1	0	0	0	0	0	0	0	0	0	0	0	0	0	1	0	1	1	0	0	1	1	0	1	1	0
1113	female	6	It makes the class more interesting and helps keep the students engaged in the classroom. It makes the class feel less stressful and for me if it pertains to a certain topic when I am taking an exam I can remember the joke or comment about a subject so it helps with studying in some cases.	0	1	0	0	1	1	0	0	1	1	0	1	1	1	0	1	0	0	1	0	1	0	0	0	1	0	1	0	0	0	0	0	0	0	1	0	0	0	0	0	0	0	0	0	0	0
1114	female	6	It keeps me wanting to listen and it breaks up the intensity of hard science reasoning. I tend to zone out if the instructor does not engage in humor or use analogies.	0	1	0	1	1	1	0	1	1	1	0	1	1	1	0	1	0	0	1	1	0	0	0	0	0	0	1	0	0	0	0	0	0	0	1	0	0	0	0	0	1	0	0	0	0	0
1115	female	6	I appreciate humor in college science classes because I think science college classes can be very intense and it is a competitive environment among students. It's nice when professors use humor to lighten the mood. It helps to put things into perspective and also humanizes professors more as many students see professors as intimidating.	0	0	0	0	0	1	0	1	1	1	0	1	1	1	0	1	0	0	1	0	0	0	0	0	0	0	0	0	0	0	0	0	0	0	1	0	1	0	1	0	0	0	0	0	0	0
1116	female	6	It makes me feel more comfortable in the class and willing to go every time, rather than skipping out. Sharing humor is an easy way to connect with students without even speaking to them directly.	0	0	0	0	0	0	0	0	0	0	0	0	0	0	0	0	0	0	0	1	0	0	0	0	0	0	0	0	0	0	0	0	0	0	1	0	1	0	0	0	0	0	0	1	0	0
1117	male	5	The use of humor can engage the audience which is us the students, my only complaint with the usage in this class is that it's used very sparingly and most of the humor comes from doing lecture activities.	0	0	0	0	0	0	0	0	0	0	0	0	0	0	0	0	0	0	0	0	0	0	0	0	0	0	0	0	0	0	0	0	0	0	1	0	0	0	0	0	0	0	0	0	0	0
1118	female	6	I like it when professors use humor because it helps keep the class engaged and listening, and it also makes the lecture more entertaining and easy to follow.	0	0	0	0	0	1	0	0	1	0	0	1	1	0	0	1	0	0	1	0	0	0	0	0	0	0	0	0	0	0	0	0	0	0	1	0	0	0	0	0	1	0	0	0	0	0
1119	female	6	It makes classes more engaging and material more memorable.	0	1	0	1	1	1	0	1	1	0	1	1	1	1	0	1	0	0	1	0	1	0	0	0	0	0	1	0	0	0	0	0	0	0	1	0	1	0	0	0	0	0	0	0	0	0
1120	female	6	It makes it more interesting to listen to during lecuture and helps me stay engaged.	0	1	0	0	1	1	0	1	1	1	1	1	0	1	0	1	0	0	1	0	1	0	0	0	0	0	1	1	0	0	0	0	0	0	0	0	0	0	0	0	0	0	0	0	0	0
1121	male	6	Helps with memorizing the material and keep you alert.	0	0	0	0	0	0	0	0	0	0	0	0	0	0	0	0	0	0	0	0	0	0	0	0	0	0	0	0	0	0	0	0	0	0	1	0	1	0	0	0	0	0	0	0	0	0
1122	female	6	It makes the class more enjoyable, less boring, and more relatable. Personality helps to make students feel more connected to their instructors because they are more likely to remember a concept if something funny can be added to it. It helps with memory association.	0	1	0	0	1	1	0	0	0	0	0	0	1	0	0	0	0	0	1	0	1	0	0	0	0	0	1	0	0	0	0	0	0	0	1	0	1	0	0	0	0	0	0	0	0	0
1123	female	3		0	0	0	1	0	1	0	1	1	1	1	1	1	1	0	1	0	0	1	1	0	1	1	0	0	0	0	0	0	0	0	1	0	0	1	0	0	0	0	0	0	0	0	0	0	0
1124	female	6	I think that it makes the class more enjoyable and memorable.	0	1	0	1	1	1	1	1	1	1	1	1	1	1	1	1	0	0	1	0	1	0	1	0	1	0	1	1	0	0	1	0	0	1	1	0	1	0	0	0	0	0	0	0	0	0
1125	female	6	It makes the material more relatable and easier to remember if you can associate it with a funny joke.	0	1	0	1	1	1	0	0	1	1	0	1	1	1	0	1	0	0	1	0	1	0	0	0	1	0	1	1	0	0	0	0	0	0	1	0	1	0	0	0	1	0	0	0	0	0
1126	female	6	It makes the class less intense and allows a breather during hard material.	0	0	0	0	0	0	0	0	0	0	0	0	0	0	0	0	0	0	0	0	0	0	0	0	0	0	0	0	0	0	0	0	0	0	1	0	1	0	0	0	0	0	0	0	0	0
1127	male	5	IT is nice because it makes the classroom not as boring and causes it to be more entertaining. It also helps me understand that science is fun and helps me to unstress during lecture.	0	0	0	0	1	0	0	0	0	1	0	1	1	0	0	0	0	0	0	0	1	1	0	0	0	0	0	0	0	0	0	0	0	0	1	1	1	0	1	1	0	0	1	0	0	0
1128	female	6	I find that things are easier to remember when I laugh. Also it's super easy to pay attention if there are jokes being told	0	1	0	0	1	1	1	1	1	0	1	0	1	1	1	1	1	0	0	0	1	0	0	0	1	0	1	0	0	0	1	0	0	0	1	0	0	0	0	0	0	0	0	1	0	0
1129	male	6	I think every science major knows that at some point the material can become a little stale. Humor gives the instructor the ability to keep the audiences (students) attention and often relate to them.	0	1	1	1	0	1	0	1	1	1	1	1	1	1	1	1	0	0	1	0	1	0	0	0	1	0	1	0	0	0	1	0	0	0	1	0	1	0	0	0	1	0	0	0	0	0
1130	female	6	I think that a lot of the content that we're learning is dense and can be taxing on the mind at times, so when professors break up the class with humor, or can at least appreciate humorous moments, it really helps to break the monotony. Also, it increases enjoyment and comfort in the class and in interactions with the professor.	0	1	0	1	1	1	1	1	1	1	1	1	1	1	1	1	1	0	1	0	1	1	1	0	1	0	1	0	0	0	1	0	0	0	1	0	0	0	0	0	0	0	0	0	0	0
1131	male	6	Makes the instructors more human. The more crude the joke the more I feel like the instructor is a friend.	0	0	0	0	0	0	0	0	0	0	0	0	0	0	0	0	0	0	0	0	0	0	0	0	0	0	0	0	0	0	0	0	0	0	1	1	1	1	1	1	1	1	1	1	1	1
1132	male	6	It's good to keep people's attention	0	0	0	0	0	0	0	0	0	0	0	0	0	0	0	0	0	0	0	0	0	0	0	0	0	0	0	0	0	0	0	0	0	0	1	0	0	0	0	0	0	0	0	0	0	0
1133	female	6	It helps make class fun	0	1	0	1	1	1	0	1	1	1	1	1	1	1	1	1	0	0	1	0	1	0	0	0	0	0	1	1	0	0	0	0	0	1	1	0	1	0	0	0	1	0	0	0	0	0
1134	male	6	It lightens the mood of the classroom and can make things more enjoyable and alleviate some of the stress of the class.	0	0	0	0	1	0	0	0	0	0	0	0	1	1	0	0	0	0	1	0	0	1	1	0	0	0	0	0	0	0	1	0	0	0	1	1	1	1	1	1	1	1	1	1	1	1
1135	male	6	The humor is a break from the science. It is just easier to stay engaged when the professor is funny or keeps it interesting. Listening to a monotone professor is difficult.	0	0	0	0	0	0	0	0	0	0	0	0	0	0	0	0	0	0	0	0	0	0	0	0	0	0	0	0	0	0	0	0	0	0	1	0	1	0	0	0	1	1	0	0	1	0
1136	female	5	I appreciate when instructors use humor in classes because it takes a little pressure off of the hard material and adds personality to the professor.	0	0	0	0	0	0	0	0	0	0	0	0	1	0	0	0	0	0	0	0	0	0	0	0	0	0	0	0	0	0	0	0	0	0	1	0	1	0	0	0	0	0	0	0	0	0
1137	female	5	It helps to de-stress the mind and relax. The brain gets tired hearing about a certain topic continuously so little humor helps to boost the brain to grasp the material more and help focus. Also helps to recollect the particular topic.	0	0	0	0	0	0	0	0	0	0	0	0	0	0	0	0	0	0	0	0	0	0	0	0	0	0	0	0	0	0	0	0	0	0	0	0	0	0	0	0	0	0	0	0	0	0
1138	female	6	I appreciate when professors use humor in their lecture because it helps the students become more engaged and interested in a lecture that's filled with heavy content.	0	1	0	1	0	1	0	0	1	0	0	1	0	0	0	1	0	0	1	0	0	0	0	0	0	0	0	0	0	0	0	0	0	0	1	0	1	0	0	0	0	0	0	0	0	0
1139	female	5	It lightens up our experience	0	0	0	0	0	0	0	0	0	0	0	0	0	0	0	0	0	0	1	0	0	0	0	0	0	0	0	0	0	0	0	0	0	0	1	0	0	0	0	0	0	0	0	0	0	0
1140	female	5	I appreciate when instructors use humor because it gives the lecture life. Instead of just having an monotone voice reading off powerpoint slides, humor makes the students want to listen. At the same time too much humor can be distracting.	0	1	0	1	1	1	1	1	1	1	1	1	1	1	1	1	1	0	1	0	1	0	0	0	1	0	1	0	0	0	1	0	0	0	1	0	1	0	0	0	0	0	0	0	0	0
1141	female	4		0	1	0	1	0	1	0	1	1	1	1	1	1	1	1	1	0	0	1	1	1	0	0	0	0	0	0	0	0	0	0	0	0	0	1	0	1	0	0	0	1	0	0	0	0	0
1142	male	6	I think that it makes the class room atmosphere more friendly which to me makes a challenging class less stressful. It also makes me feel better about the teacher and allows me to feel like I can ask questions without being afraid or nervous.	0	1	0	0	0	1	0	0	0	0	0	1	1	0	0	0	0	0	0	0	0	0	0	0	0	0	0	0	0	0	0	0	0	0	1	0	0	0	1	0	1	0	1	1	1	0
1143	female	6	It helps me remember the material. Generally you will remember a time that made you laugh, and remember what was associated with that laughter.	0	1	0	1	1	1	1	1	1	1	1	1	1	1	0	1	0	0	1	0	1	0	1	0	0	0	1	1	0	0	1	0	0	1	1	0	1	0	0	0	0	0	0	0	0	0
1144	male	5	When humor is used it can be a sort of ice breaker, if you come in and feel timid or strained a laugh may be all it takes to come back to the present; allowing for better retention of the material at hand.	0	0	0	0	0	0	0	0	0	0	0	0	0	0	0	0	0	0	0	0	0	0	0	0	0	0	0	0	0	0	0	0	0	0	0	0	0	0	0	0	0	0	0	0	0	0
1145	female	6	It makes the lectures more interesting when they can be on quite dry topics and helps in understanding as well as encouragement to pay attention to the lecture.	0	1	0	1	0	1	0	1	1	1	0	1	1	0	0	1	0	0	1	0	0	0	0	0	0	0	0	0	0	0	0	0	0	0	1	0	1	0	0	0	1	0	0	0	0	0
1146	female	5	It makes the material click and be more relevant because if all you hear are big words and jibberish, it's hard to follow along	0	1	0	1	1	1	0	1	1	1	0	1	1	1	0	1	0	0	1	1	1	0	0	0	1	0	1	0	0	0	0	0	0	0	0	0	0	0	0	0	1	0	0	0	0	0
1147	male	5	It's a good way to break some of the Professor/Student barrier and be more comfortable when in a learning environment (which tends to be pretty stressful sometimes)	0	1	0	1	1	1	0	1	1	1	1	1	1	1	0	1	0	0	1	1	1	1	0	0	1	0	1	0	0	0	0	0	0	0	1	0	0	0	0	0	1	0	0	0	0	0
1148	male	4		0	0	0	0	0	0	0	0	0	0	0	0	0	0	0	0	0	0	0	0	0	0	0	0	0	0	0	0	0	0	0	0	0	0	0	0	0	0	0	0	0	0	0	0	0	0
1149	male	6	Humor, or the ability to make one laugh is a very important interpersonal skill. Building on that, teaching a class of over 300 requires very well developed interpersonal skills. Humor also allows for very demanding, gross, unusual, or shocking information to be processed much more easily.	0	0	0	0	0	0	0	0	0	0	0	0	0	0	0	0	0	0	0	0	0	0	0	0	0	0	0	0	0	0	0	0	0	0	1	0	1	0	0	0	1	0	0	0	1	0
1150	male	6	Humor helps me stay focused in class. When a comedian is telling a serious story (much like a lecture), they use comedic relief to keep the listener entertained. The same concept applies here.	0	0	0	0	0	0	0	0	0	0	0	0	0	0	0	0	0	0	0	0	0	0	0	0	0	0	0	0	0	0	0	0	0	0	1	1	1	1	1	1	1	1	1	1	1	1
1151	female	6	Things are more interesting when they are explained in a humorous way.	0	0	0	0	1	0	0	0	0	0	0	1	1	0	0	1	0	0	1	0	0	0	0	0	0	0	0	0	0	0	1	0	0	0	1	0	0	0	0	0	0	0	0	0	0	0
1152	female	6	Dr. Xxxx is very vivid and puts a lot of character in he's lectures along with his power points. He tries to make lectures as interesting as possible and adds humor here and there. This usually happens when lectures are long and very complicated he'll keep us awake by saying a funny comment.	0	1	0	1	0	1	0	0	0	0	0	1	0	1	0	1	0	0	1	0	1	0	0	0	1	0	1	0	0	0	0	0	0	0	1	0	1	0	0	0	1	0	0	0	0	0
1153	female	5	It makes the class seem a little less overwhelming, especially when it's a freshman year course. I feel better about coming to class and don't dread the monotonous routine of class. You also feel better connected with the professor and not afraid to ask questions or attend office hours. However, it can be a disadvantage because some teachers try to use humor and just aren't funny because they don…	0	1	0	1	1	1	0	0	1	1	1	1	1	1	0	1	0	0	1	0	1	0	0	0	0	0	1	1	0	0	0	0	0	0	1	0	1	0	0	0	1	0	0	0	0	0
1154	female	6	It makes it so that I don't zone out. Science can be kind of a dry subject when there's no humor involved. Even when the jokes are cheesy, at least it makes the subject a little more interesting.	0	1	0	1	0	1	0	1	1	0	0	1	1	1	0	1	0	0	0	0	0	0	0	0	0	0	0	0	0	0	0	0	0	0	1	0	1	0	0	0	1	0	0	1	0	0
1155	male	4		0	1	1	1	1	1	1	1	1	1	1	1	1	1	1	1	1	1	1	1	1	1	0	0	1	0	1	1	0	0	0	0	0	0	1	0	1	0	0	0	0	0	0	0	0	0
1156	male	6	When humor is integrated into a lecture, it makes harder information easier to digest and also provides a fun learning environment.	0	0	0	0	0	0	0	0	0	0	0	0	1	0	0	0	0	0	0	0	0	0	0	0	0	0	0	0	0	0	0	0	0	0	1	0	0	0	0	0	1	0	0	0	0	0
1157	female	5	When professors use humor in classes, they make the content easier to understand.	0	1	0	1	1	1	0	1	1	1	0	1	0	1	1	0	0	0	1	0	1	0	0	0	0	0	0	0	0	0	0	0	0	0	1	0	0	0	0	0	1	0	0	0	0	0
1158	male	6	When teachers use humor it keeps you more engaged about the topic which is most likely boring or tedious.	0	1	0	1	0	1	0	0	1	0	0	1	1	1	0	1	0	0	1	0	0	0	0	0	0	0	0	0	0	0	0	0	0	0	1	0	0	0	0	0	0	0	0	0	0	0
1159	male	5	Humor makes professors seem more relatable, it gives a sense the the professor cares more that is required to simply give a lecture and leave. It also makes most professors seem more approachable, making students more willing to ask questions about the content.	0	0	0	0	0	0	0	0	0	0	0	0	0	0	0	0	0	0	0	0	0	0	0	0	0	0	0	0	0	0	0	0	0	0	1	0	1	0	0	0	0	0	0	0	0	0
1160	NA	5	it keeps me involved and allows me to gain a better understanding of the professors personality, its refreshing	1	1	0	0	0	1	0	1	1	0	0	1	1	1	1	1	0	0	1	0	0	0	0	0	0	0	0	0	0	0	0	1	0	0	1	0	0	0	1	0	1	0	0	0	1	0
1161	male	6	It makes the material more interesting and keeps me awake	0	0	0	0	0	0	0	0	0	0	0	0	0	0	0	0	0	0	0	0	0	0	0	0	0	0	0	0	0	0	0	0	0	0	0	0	0	0	0	0	0	0	0	0	0	0
1162	female	6	It makes the class more exciting and I pay more attention to what I am learning when the instructor makes it interesting.	0	1	0	1	1	1	1	1	1	1	1	1	1	1	1	1	1	0	1	0	1	1	1	0	1	0	1	1	0	0	0	0	0	0	1	0	1	0	0	0	0	0	0	0	0	0
1163	male	5	It keeps interest.	0	1	0	0	0	1	0	1	1	1	1	0	1	1	1	1	1	0	1	0	1	1	0	0	0	0	1	0	0	0	0	0	0	0	1	0	0	0	0	0	0	0	0	0	0	0
1164	female	6	Humor breaks the awkward barriers between students and professors and creates a common bond of understanding. I appreciate humor because it also breaks the tension of learning and eases the atmosphere to make learning more easy.	0	1	0	1	0	1	0	1	1	0	1	1	1	1	1	1	0	0	1	0	0	0	0	0	0	0	0	0	0	0	0	0	0	0	1	0	1	0	0	0	1	0	0	0	0	0
1165	female	6	I think the having a teacher making the atmosphere light while learning helps retain more information	0	1	0	1	1	1	1	1	1	0	1	1	1	1	1	1	0	0	1	0	1	1	0	0	1	0	1	1	0	0	1	0	0	0	1	0	1	0	0	0	0	0	0	0	0	0
1166	male	6	It makes the classroom environment more comfortable. Learning is always easier when things aren't so serious.	0	1	0	1	0	1	0	0	1	1	0	1	1	1	0	1	0	0	1	1	0	0	0	0	0	0	0	1	0	0	0	0	0	0	1	0	0	0	0	0	0	0	0	0	0	0
1167	female	6	I appreciate the humor in the classroom because it makes the class as well as the topic that we are discussing much more enjoyable and helps to lighten everyone up. It sometimes helps to understand some of the material.	0	1	0	1	1	1	0	0	0	1	0	1	1	0	0	1	0	0	1	0	0	0	0	0	0	0	0	0	0	0	0	0	0	0	1	0	1	0	0	0	0	0	0	0	0	0
1168	female	6	It makes it memorable	0	0	0	0	0	0	0	0	1	0	0	1	0	1	0	1	0	0	0	0	0	0	0	0	0	0	1	0	0	0	0	0	0	0	1	0	0	0	0	0	1	0	0	0	0	0
1169	female	6	When instructors use humor it makes the class more fun to be in and more enjoyable. It is definitely better than having a completely serious instructor because you just listen to their lecture and there is no interaction with the students besides what is being taught. Humor can be good because then their ratings on my professor will be better and one never knows, it could turns someones bad day i…	0	1	0	1	1	1	0	0	1	1	0	1	1	0	0	1	0	0	1	0	1	0	0	0	0	0	1	1	0	0	0	0	0	0	0	0	1	0	0	0	0	0	0	0	0	0
1170	female	5	I find it makes the class less boring and makes the students more engaged.	0	1	0	1	1	1	1	1	1	1	1	1	1	1	1	1	1	0	1	0	0	1	1	0	1	0	1	0	0	0	1	1	0	0	1	0	1	0	0	0	0	0	0	0	0	0
1171	female	4		0	1	0	1	1	1	1	1	1	1	1	1	1	1	1	1	1	0	1	1	1	1	1	0	1	0	1	1	0	0	1	1	0	0	1	0	1	0	0	0	0	0	0	0	0	0
1172	female	4		0	1	0	0	0	1	0	0	1	0	1	1	1	1	0	1	0	0	0	0	1	1	0	0	1	0	1	1	0	0	0	0	0	0	1	0	0	0	0	0	0	0	0	0	0	0
1173	female	5	I believe that when instructors use humor they engage the students. Sometimes in lecture halls, it is very hard to focus. Using humor makes students want to learn and pay attention.	0	1	0	1	1	1	1	1	1	1	1	1	1	1	1	1	1	0	1	1	1	0	0	0	1	0	1	1	0	0	1	0	0	1	1	0	0	0	0	0	0	0	0	0	0	0
1174	female	6	Because it lightens up the mood and allows the professor to relate with the student.	0	1	0	1	0	0	0	0	1	1	0	1	1	0	0	0	0	0	1	0	0	0	0	0	0	0	1	0	0	0	0	0	0	0	1	0	0	0	1	0	1	0	0	0	0	0
1175	female	5	I think it lightens up the class and sometimes it makes it easier for me to remember the information	0	0	0	0	0	0	0	0	0	1	0	0	0	0	0	0	0	0	1	0	0	0	0	0	0	0	0	0	0	0	0	0	0	0	0	0	0	0	0	0	0	0	0	0	0	0
1176	female	6	It serves as a comic relief when the material is very heavy and everybody is very serious.	0	1	0	1	0	1	0	1	1	0	0	1	1	1	0	1	0	0	1	0	0	1	0	0	0	0	1	0	0	0	0	0	0	0	1	0	1	0	1	0	1	0	0	1	1	0
1177	female	6	In general (and especially when classes become more difficult), the use of humor during class makes the "tensed" atmosphere of the class feel lighter. As an example, it feels similar to when you drink cold water after every few (or, after several) bites of spicy food. The use of humor also (generally) directs mass attention back towards the instructor and what they are explaining.	0	1	1	1	1	1	1	1	1	1	1	1	1	1	1	1	1	0	1	1	1	1	1	1	1	0	1	1	1	1	1	1	0	1	1	1	1	1	1	1	1	1	1	1	1	1
1178	female	6	It engages the students more and helps us remember the material better.	0	1	0	1	1	1	0	1	1	1	1	1	1	1	0	1	0	0	1	0	1	0	0	0	0	0	1	0	0	0	0	0	0	0	1	0	0	0	0	0	1	0	0	0	0	0
1179	male	5	Humor helps the class ease up, providing students with a sense of comfort and connection with the professor which in turn can help them learn the material easier. Making the classroom environment seem lighter can often motivate students to pay attention and appreciate what the professor has to say.	0	1	0	0	0	1	0	1	1	1	1	1	1	1	1	1	0	0	1	1	1	0	0	0	1	0	0	0	0	0	0	1	0	0	1	0	0	0	0	0	0	0	0	0	0	0
1180	female	5	It keeps me interested, when they throw in humor randomly it calls my attention back to class when I find myself spacing out	0	0	0	0	0	0	0	0	0	0	0	0	1	0	0	0	0	0	0	0	0	1	0	0	0	0	0	0	0	0	0	0	0	0	1	0	0	0	0	0	0	0	0	0	0	0
1181	female	6	It makes the class less intimidating and feel more laid back.	0	1	0	0	1	1	1	1	1	0	1	1	1	0	0	1	0	0	1	0	0	1	0	0	0	0	1	0	0	0	0	0	0	0	1	0	1	0	0	0	0	0	0	0	0	0
1182	male	6	I enjoy the content more.	0	0	0	0	0	0	0	0	0	0	0	0	0	0	0	0	0	0	0	0	0	0	0	0	0	0	0	0	0	0	0	0	0	0	1	0	1	0	0	0	0	0	0	0	0	0
1183	male	6	It lightens the mood a bit and can catch students' attention during a lecturem	0	1	0	1	1	1	0	0	1	1	0	1	1	0	0	1	0	0	0	1	1	1	1	0	0	1	1	0	0	0	0	0	0	0	1	0	1	0	0	0	0	0	0	0	0	0
1184	male	5	It makes it easier to keep focused on the lecture.	0	1	0	1	0	1	0	0	1	0	0	1	1	1	0	1	0	0	0	0	1	0	0	0	0	0	1	0	0	0	0	0	0	0	1	0	0	0	1	0	0	0	0	0	0	0
1185	male	5	He says goofy things a lot of the time	0	0	0	0	0	1	0	0	1	1	0	1	1	0	0	0	0	0	0	0	0	0	0	0	0	0	1	0	0	0	0	0	0	0	1	0	1	0	0	0	1	1	0	0	1	0
1186	male	5	Because when an instructor is funny it helps me stay engaged even if the course material is mundane.	0	0	0	0	0	0	0	0	0	0	0	0	0	0	0	0	0	0	0	0	0	0	0	0	0	1	0	0	0	0	0	0	0	0	1	1	1	1	1	1	1	1	1	1	1	1
1187	female	6	it helps me understand the information more, allowing me to do better on the exams and to better help me learn the information.	0	0	0	0	0	0	0	0	0	1	0	1	1	0	0	1	0	0	1	0	0	0	0	0	0	0	0	0	0	0	0	0	0	0	1	0	0	0	0	0	1	1	0	0	1	0
1188	male	6	Humor makes lectures more engaging and makes the professor seem more approachable. It also makes lecture more fun and interesting and students more likely will enjoy being there.	0	0	0	0	0	0	0	0	0	0	0	0	0	0	0	0	0	0	0	0	0	0	0	0	0	0	0	0	0	0	0	0	0	0	1	1	1	1	1	1	1	1	1	1	1	1
1189	female	5	It makes the class more fun and keeps me alert because you rarely hear humor in most lectures.	0	1	0	1	1	1	0	1	1	1	1	1	1	1	0	1	0	1	1	1	1	1	1	0	1	0	1	1	0	0	1	0	0	1	1	0	1	0	0	0	0	0	0	0	0	0
1190	female	4		0	0	0	0	0	0	0	0	0	0	0	0	0	0	0	0	0	0	0	0	0	0	0	0	0	0	0	0	0	0	0	0	0	0	1	0	1	0	0	0	1	0	0	0	0	0
1191	female	5	It makes the class more engaging	0	1	0	1	1	1	0	1	1	1	0	1	0	1	0	1	0	0	1	0	1	1	0	0	0	0	0	0	0	0	0	0	0	0	1	0	0	0	0	0	1	0	0	0	0	0
1192	male	6	It allows for the students to take more out of the class rather than sit there and almost fall asleep.	0	0	0	0	0	0	0	0	0	0	0	0	0	0	0	0	0	0	0	0	0	0	0	0	0	0	0	0	0	0	0	0	0	0	1	1	1	1	1	1	1	1	1	1	1	1
1193	male	5	Engages the student more which results in the student paying more attention.	0	1	0	1	1	1	1	1	1	1	1	1	0	1	1	1	1	0	1	0	1	0	0	0	0	0	1	0	0	0	0	0	0	0	1	0	0	0	0	0	0	0	0	0	0	0
1194	female	6	It makes learning more fun.	0	1	0	0	1	1	1	1	1	0	1	1	1	0	0	1	0	0	1	0	1	1	0	0	0	0	1	0	0	0	0	0	0	0	1	0	1	0	0	0	0	0	0	1	0	0
1195	female	6	I've always found humor to be a good teaching tool. When I taught parenting classes I found that the use of humor helped the participants relax and break the ice. I taught parenting classes in a jail. The participants could be nervous about speaking up. I found it useful to getting them to speak up. I also found that humor helped people retain more information. I also taught a DUI school class fo…	0	1	0	1	1	1	1	1	1	1	1	1	1	1	1	1	1	0	1	1	1	1	1	0	1	0	1	0	0	0	1	1	0	0	1	0	0	0	0	0	0	0	0	0	0	0
1196	female	6	It makes the class more fun and its easier to learn from a funny professor because you like them	0	0	0	1	0	0	0	0	1	0	0	0	1	0	0	0	0	0	1	0	0	0	0	0	0	0	0	1	0	0	0	0	0	0	1	1	1	0	0	1	1	0	0	0	0	0
1197	male	5	Humor lightens the mood and renews the attention span. Additionally it can make difficult concepts appear a little less daunting and serious.	0	1	0	0	0	1	0	0	1	0	0	0	1	1	0	0	0	0	1	0	0	0	0	0	0	0	0	0	0	0	0	0	0	0	1	0	1	1	1	0	1	1	0	1	1	0
1198	female	6	I associate humor by having a good time in the class. Therefore, if I enjoy the class I tend to do better in them.	0	0	0	0	0	0	0	0	0	1	0	0	1	0	0	0	0	0	0	0	0	0	0	0	1	0	0	1	0	0	0	0	0	0	1	0	0	1	0	1	1	1	1	0	1	1
1199	male	5	It makes the class more engaging than having to listen to a professor drone on about some scientific theory/idea. Also makes it so that you can "connect" to the professor and see them more as a person as opposed to the mystical teacher.	0	1	0	0	0	0	0	0	1	0	0	0	0	1	0	0	0	0	0	0	0	0	0	0	0	0	0	0	0	0	0	0	0	0	1	0	0	0	0	0	1	1	0	0	1	0
1200	female	4		0	0	0	0	0	0	0	0	0	0	0	0	0	0	0	0	0	0	0	0	0	0	0	0	0	0	0	0	0	0	0	0	0	0	1	0	0	0	0	0	0	0	0	0	0	0
1201	female	1		0	1	0	1	1	0	0	1	1	1	1	1	1	1	0	1	0	0	1	0	1	1	0	0	0	0	0	1	0	0	1	1	0	0	1	0	1	0	0	0	0	0	0	0	0	0
1202	female	6	I enjoy when teachers find a way to make content engaging and interesting. Joking usually means making a harder comment simpler and easier to understand. I also remember things better when it's interesting. /	0	1	0	1	1	1	1	0	1	1	0	1	1	1	0	1	0	0	1	0	1	0	0	0	0	0	1	0	0	0	0	0	0	0	1	0	1	0	0	0	1	1	0	0	1	0
1203	male	6	It can break up the sometimes monotonous topics without disrupting train of thought.	0	1	0	0	1	1	0	1	1	0	1	1	0	0	0	1	0	0	0	0	0	1	0	0	0	0	0	0	0	0	0	0	0	0	1	0	1	0	0	0	1	0	0	0	0	0
1204	male	6	It lightens the mood if the material is dull or difficult, is funny in general, and can make the material more interesting and relatable, which makes me more eager to learn about it and pay more attention.	0	0	0	0	0	0	0	0	0	0	0	0	0	0	0	0	0	0	0	0	0	0	0	0	0	0	0	0	0	0	0	0	0	0	1	1	1	1	1	1	1	1	1	1	1	1
1205	female	5	Humor tends to lighten up the mood, especially during a long in-depth lecture, which hold my attention for longer and keep me from zoning out.	0	1	0	0	1	1	0	1	1	1	1	1	1	1	0	1	0	0	1	0	1	0	0	0	0	0	1	0	0	0	0	0	0	0	1	0	1	0	0	0	0	0	0	0	0	0
1206	female	5	It makes the class enviroment more relaxing.	0	1	0	0	1	0	0	0	0	0	0	1	1	0	0	0	0	0	0	0	0	0	0	0	0	0	0	0	0	0	0	0	0	0	0	0	0	0	0	0	0	0	0	0	0	0
1207	female	6	Makes the class more engaging and interesting and makes the material more memorable.	0	1	0	0	0	1	0	0	1	0	0	1	1	0	0	0	0	0	1	0	0	0	0	0	0	0	0	0	0	1	0	0	0	0	1	0	1	0	1	0	1	0	0	0	1	0
1208	female	6	Using humor helps to break up a long lecture, even more so if the lecture is on a difficult or boring topic. Even if the instructor or the joke wasn't funny, sometimes that can also be amusing. Humor provides some comic relief from the stress of trying to copy down and understand the whole lecture. It kind of reboots my brain when I get a minute to laugh and relax in the middle of a lecture.	0	0	0	0	0	0	0	0	1	0	0	1	1	0	0	1	0	0	0	0	1	0	0	0	0	0	0	0	0	0	0	0	0	0	1	0	1	0	0	0	0	0	0	0	0	0
1209	female	6	It makes me engage more in the content	0	1	0	1	1	1	0	1	1	1	1	1	1	1	0	1	0	0	1	0	1	0	0	0	0	0	1	1	0	0	0	0	0	0	0	0	1	0	0	0	0	0	0	0	0	0
1210	female	5	It takes pressure away from the seriousness of the lecture!	0	1	0	0	1	1	0	0	1	0	0	1	1	1	0	1	0	0	1	0	1	1	0	0	0	0	1	1	0	0	0	0	0	0	1	0	0	0	0	0	0	0	0	0	0	0
1211	female	6	The classes can be very stressful and it's nice to be able to take a step back from it all	0	1	0	0	0	1	0	0	1	0	0	1	1	1	0	1	0	0	1	0	1	0	0	0	0	0	0	0	0	0	0	0	0	0	0	0	0	0	0	0	1	0	0	0	0	0
1212	female	5	I appreciate when instructors use humor because it keeps the whole class engaged and focused on what the instructors are saying. It also alleviates the stress that comes from all the notes we have to take and pay attention to.	0	0	0	1	0	1	0	1	1	1	0	1	1	1	0	1	0	0	1	0	0	1	0	0	0	0	0	1	0	0	0	1	0	0	1	0	1	0	0	0	0	0	0	0	0	0
1213	female	5	It makes the class more enjoyable, and it also allows the students to connect with and relate to the professor. I think this makes the class seem more interactive and like a conversation rather than an intimidating lecture. In my experience, situations that are interactive have allowed me to have a better learning experience.	0	1	0	0	1	1	0	1	1	0	1	1	1	1	0	1	0	0	1	1	1	1	1	0	0	0	1	0	0	0	1	0	0	0	1	0	0	0	0	0	0	0	0	0	0	0
1214	female	6	In my opinion, when teachers use humor, it helps create a more relaxed environment. When instructors "break the ice" it makes students feel more comfortable. When the classroom is more relaxed, it makes it easier to ask questions and discuss the presented material.	0	1	0	1	0	1	0	1	1	0	1	0	1	1	1	1	1	0	0	1	1	0	0	0	0	0	1	0	0	0	0	0	0	0	1	0	0	0	0	0	0	0	0	0	0	0
1215	male	6	It makes the learning environment more tolerable. It also helps humanize the instructor and he/she can be seen as more approachable.	0	1	0	1	1	1	1	1	1	1	1	1	1	1	1	1	1	0	1	0	1	1	1	0	1	0	1	1	0	0	1	1	0	1	1	0	1	0	0	0	0	0	0	0	0	0
1216	female	5	It makes the stress that could sometimes be in a tough classroom diminish a bit.	0	1	0	0	1	1	1	0	1	1	1	0	0	1	0	0	0	0	0	0	0	0	0	1	1	0	1	1	0	0	0	0	0	0	1	0	1	0	0	0	0	1	0	0	0	0
1217	male	6	It gets the class enganged with the content & appreciate their professors more.	0	1	0	0	1	1	0	0	0	0	0	0	0	1	0	0	0	0	0	0	0	0	0	0	0	0	1	0	0	0	0	0	0	0	1	0	1	0	0	0	1	0	0	1	0	0
1218	female	6	It makes the class feel less intimidating and allows the students to feel a sense of common interest with the professor.	0	1	0	1	0	1	0	0	1	1	0	1	1	1	0	1	0	0	1	1	0	1	1	0	0	0	0	0	0	0	0	0	0	0	1	0	0	0	1	0	1	1	0	0	1	0
1219	male	6	It lightens up the mood in what can sometimes be a very dry environment, and keeps learning a fun experience.	0	0	0	0	0	0	0	0	0	0	0	0	0	0	0	0	0	0	0	0	0	0	0	0	0	0	0	0	0	0	0	0	0	0	1	1	1	1	1	1	1	1	1	1	1	1
1220	female	6	It lightens the class mood and helps me pay attention	0	1	0	1	1	1	0	1	1	1	0	1	1	1	1	1	0	1	0	0	1	0	0	0	1	0	1	1	0	0	0	0	0	0	1	0	0	0	0	0	0	0	0	0	0	0
1221	male	6	It shows that the professors enjoy being there and and invested in their students. When all professors do is teach, it gives off a vibe that all they want to do is just get the class over with.	0	1	0	0	1	1	0	0	1	0	1	1	1	1	0	1	0	0	1	0	1	0	0	0	0	0	1	1	0	0	0	0	0	1	1	0	1	0	1	0	0	0	0	0	0	0
1222	male	5	It gives me a break from the sometimes mind-numbing subjects that can come along with a science lecture, or enhances an already incredibly interesting situation.	0	0	0	0	0	0	0	0	0	0	0	0	0	0	0	0	0	0	0	0	0	0	0	0	0	0	0	0	0	0	0	0	0	0	0	0	1	0	0	0	0	0	0	0	0	0
1223	male	6	It adds joy to the class. When a professor is monotone students would very much rather be somewhere else, but if the professor adds humor then the class would be more fun for the students.	0	1	0	1	1	1	0	0	1	0	0	1	1	1	0	1	1	0	1	0	1	0	0	0	0	0	1	0	0	0	0	0	0	0	0	0	1	0	0	0	1	1	0	0	1	0
1224	male	6	It adds more interest on the subject at hand, pulls in students' attention, and makes the instructor more likable. Its a completely positive quality for an instructor. Obviously, if an instructor is very dull how well will students respond in comparison to a humorous instructor.	0	0	0	0	0	0	0	0	0	0	0	0	0	0	0	0	0	0	0	0	0	0	0	0	0	0	0	0	0	0	0	0	0	0	0	0	1	0	0	1	0	1	0	0	1	0
1225	male	6	It's easier to understand the knowledge being presented.	0	1	0	1	1	1	0	1	1	1	1	1	1	1	1	1	1	0	1	1	1	1	0	1	1	0	1	1	0	0	0	0	0	1	1	0	0	0	0	0	1	0	0	0	0	0
1226	female	6	When professors use humor it helps us students not feel so stressed out, it tells us that even when you are doing something you love, you can still have fun.	0	1	0	1	1	1	0	1	1	1	1	1	1	1	1	1	0	0	1	1	1	1	0	0	1	0	1	0	0	0	0	0	0	0	1	0	1	0	0	0	1	0	0	0	0	0
1227	male	5	The classes can be very dry and humor breaks the monotony of a lecture class and shows a bit of the teacher's personality	0	1	0	1	0	1	0	0	1	0	0	1	1	1	0	1	0	0	0	0	1	0	0	0	0	0	0	0	0	0	0	0	0	0	1	0	1	0	0	0	0	0	0	0	0	0
1228	female	6		0	1	0	1	1	1	0	1	1	1	1	1	1	1	0	1	0	0	1	0	1	0	0	0	1	0	1	0	0	0	0	0	0	0	1	0	0	0	0	0	1	0	0	0	0	0
1229	female	6	It keeps me interested in the class and what they are teaching.	0	1	0	1	1	1	1	1	1	1	1	1	1	1	1	1	0	0	1	1	1	0	0	0	1	0	1	1	0	0	1	0	0	1	1	0	1	0	0	0	0	0	0	0	0	0
1230	male	5	It makes the class feel less serious and content-heavy.	0	1	0	1	0	1	0	0	1	1	0	1	1	1	0	1	0	0	1	0	0	0	0	0	0	0	0	1	0	0	0	0	0	0	0	0	0	0	0	0	1	0	0	0	0	0
1231	female	5	It breaks up the everyday routine. It also makes the lecture a bit more enjoyable.	0	1	0	0	0	1	0	0	1	1	0	1	1	0	0	1	1	0	1	0	1	0	0	0	0	0	1	1	0	0	0	0	0	0	1	0	1	0	0	0	1	0	0	0	1	0
1232	male	5	Humor in the classroom helps students maintain focus, and provides stimulus that helps students stay awake. It also builds a relationship between the students and the professor, and the students feel more willing to ask questions.	0	1	0	0	1	1	1	1	1	0	1	1	0	0	0	0	0	0	1	0	1	1	1	0	0	0	1	1	0	0	0	0	0	0	1	0	1	0	0	0	0	0	0	0	0	0
1233	male	6	When an instructor uses humor, it captures the attention of the students. Furthermore, it holds attention and makes it easier to understand what is going on because people are actively participating when a humor is involved.	0	1	0	0	1	1	0	0	1	1	0	1	1	1	0	1	0	0	0	0	1	0	0	0	1	0	1	0	0	0	0	0	0	0	1	0	1	0	0	0	1	0	0	0	0	0
1234	female	5	I appreciate humor in my science classes because it is usually heavy in content so a break in that is nice. I also think explaining things in more humorous ways makes them more memorable and easier to learn.	0	1	0	1	1	1	0	1	1	1	1	1	1	1	0	1	0	0	1	1	0	1	0	0	1	0	1	0	0	0	0	1	0	0	1	0	1	0	0	0	1	0	0	0	0	0
1235	male	5	I'm a business major and I find science boring most of the time. Its nice when a professor tries to lighten the mood and attempt to mix humor into the lecture. It makes me feel like the professor actually cares about the students.	0	1	0	1	1	1	0	1	1	0	1	0	1	1	0	1	0	0	1	0	1	0	0	0	1	0	0	0	0	0	0	0	0	0	1	0	1	0	0	0	1	0	0	1	0	0
1236	female	6	It holds my attention	0	0	0	0	0	0	0	0	0	0	0	0	0	0	0	0	0	0	0	0	0	0	0	0	0	0	0	0	0	0	0	0	0	0	1	0	0	0	0	0	0	0	0	0	0	0
1237	female	6	I like when the professors use humor because it makes lecture fun and it kind of makes the whole class pay attention when they tell jokes.	0	0	0	1	1	1	0	1	1	0	0	0	1	1	0	0	0	0	1	0	0	0	0	1	1	0	1	0	0	0	1	0	0	0	0	0	1	0	0	0	0	0	0	1	0	0
1238	female	6	It makes lecture more fun.	0	0	0	1	1	1	0	1	0	0	0	0	0	0	0	0	0	0	1	0	0	0	0	0	0	0	1	0	0	0	0	0	0	0	1	0	1	0	0	0	0	0	0	0	0	0
1239	female	5	sometimes the material is dry and it adds flavor	0	1	0	1	1	1	1	1	1	1	1	1	1	1	0	1	0	0	1	1	1	1	0	0	1	0	1	1	0	0	1	0	0	0	1	0	0	0	0	0	0	0	0	0	0	0
1240	male	5	I appreciate it because I feel like it allows the students to become more engaged in the material and feel more comfortable to speak up or raise there hands for any assistance that they may need.	0	1	0	1	1	1	1	1	1	0	1	1	1	1	1	1	0	0	1	0	1	1	0	0	1	0	1	1	0	0	1	0	0	1	1	0	0	0	0	0	0	0	0	0	0	0
1241	female	5	It can make the class more engaging when successful	0	1	0	1	1	1	0	0	1	1	0	1	1	1	0	0	0	0	1	1	1	1	1	0	0	0	1	0	0	0	0	1	0	0	0	0	0	0	0	0	1	0	0	0	0	0
1242	NA	4		0	0	0	0	0	0	0	0	0	0	0	0	0	0	0	0	0	0	0	0	0	0	0	0	0	0	0	0	0	0	0	0	0	0	0	0	0	0	0	0	0	0	0	0	0	0
1243	male	6	When professors use humor or jokes in their lectures, it can often help make the concepts easier to apply during homework and exams by being able to memorize them better.	0	0	0	0	0	0	0	0	0	1	0	1	0	1	0	1	0	0	0	0	0	1	0	0	0	0	0	0	0	0	0	0	0	0	1	0	1	0	1	0	0	1	0	1	1	0
1244	male	6	It makes it so that sitting in class, particularly math and science (as I'm an engineering major), are more lively than they are boring. In so many classes you just sit, listen, take notes, and leave. When a teacher is making jokes, telling funny & relatable stories, you can feel more involved in the classroom beyond just sitting in a lecture hall.	0	0	0	0	0	0	0	0	0	0	0	0	1	0	0	0	0	0	0	0	0	0	0	0	0	0	0	1	0	0	0	0	0	0	1	0	1	0	0	0	1	0	0	0	0	0
1245	female	6	It makes us more interested in the topics that are being discussed and more often then not you tend to associate the joke with the topic being learned which makes it easier to remember	0	0	0	0	0	0	0	0	0	0	0	0	0	0	0	0	0	0	0	0	0	0	0	0	0	0	0	0	0	0	0	0	0	0	0	0	0	0	0	0	0	0	0	0	0	0
1246	male	5	When professors are able to convert a complicated, non-humorous subject matter and incorporate a little bit of humor, this assists the students by not only seeing their professor as a human being with personality, but it also assists in the memorization of the subject matter by allowing the student to later recall what the professor was describing when the humor was used.	0	0	0	0	0	0	0	0	0	0	0	0	0	0	0	0	0	0	0	0	0	0	0	0	0	0	0	0	0	0	0	0	0	0	1	1	1	1	1	1	1	1	1	1	1	1
1247	female	5	I think humor lightens the mood in the classroom and helps me pay more attention to what information they are presenting me.	0	1	0	1	1	1	0	1	1	1	1	1	1	1	0	1	0	0	1	1	1	1	1	0	1	0	1	1	0	0	0	0	0	0	0	0	1	0	0	0	1	0	0	0	0	0
1248	male	5	It makes me want to listen more in class. If a professor is able to make a joke and I get it, then I know I'm understanding the concepts being taught.	0	0	0	0	0	0	0	0	0	0	0	0	0	0	0	0	0	0	0	0	0	0	0	0	0	0	0	0	0	0	0	0	0	0	1	1	1	1	0	1	0	1	1	0	1	1
1249	female	5	It makes class more fun.	0	1	0	1	1	1	1	1	1	0	1	1	1	1	1	1	1	0	1	1	1	1	1	0	0	0	1	0	0	0	1	0	0	0	1	0	0	0	0	0	0	0	0	1	0	0
1250	female	6	I think it makes it easier to pay attention during class, and the subject doesn't seem as intimidating.	0	1	0	1	1	1	0	0	1	1	1	1	1	1	1	1	0	0	1	0	1	0	0	0	1	0	1	1	0	0	0	0	0	0	1	0	0	0	0	0	0	0	0	0	0	0
1251	female	6	Using humor maintains the students attention during lecture and also making us remember what they're trying to teach us better.	0	1	0	1	1	1	0	1	1	1	0	1	1	1	0	1	0	0	1	0	1	0	0	0	1	0	1	0	0	0	0	0	0	0	1	0	0	0	0	0	1	0	0	0	0	0
1252	male	6	it makes the lesson more entertaining and therefore easier to follow along and pay attention and not get distracted	0	0	0	0	0	0	0	0	0	0	0	0	0	0	0	0	0	0	0	0	0	0	0	0	0	0	0	0	0	0	0	0	0	0	1	1	1	1	1	1	1	1	1	1	1	1
1253	male	6	It keeps me more ingaged with the class and attentive in lecture	0	0	0	0	0	0	0	0	0	0	0	0	1	0	0	0	0	0	0	0	0	0	0	0	0	0	0	0	0	0	0	0	0	0	1	1	1	1	1	1	1	1	1	1	1	1
1254	female	6	It keeps the class interesting and I am more focused	0	1	0	0	1	0	0	0	1	0	0	1	1	0	0	1	0	0	1	0	0	0	0	0	0	0	0	0	0	0	0	0	0	0	1	0	0	0	0	0	0	0	0	0	0	0
1255	female	5	They make the class more interesting and can enhance understanding of the material.	0	1	1	1	1	1	1	1	1	1	1	1	1	1	1	1	1	0	1	1	1	1	1	1	1	0	1	1	0	0	1	0	1	1	1	0	0	0	0	0	0	0	0	0	0	0
1256	female	6	I appreciate humor in the classroom because I find humor engaging and easier to remember material. It keeps the classroom atmosphere fun and entertaining.	0	0	0	0	1	1	0	1	1	0	1	1	1	1	1	1	0	0	0	0	0	0	0	0	0	0	0	1	0	0	0	1	0	0	1	0	0	0	0	0	1	0	0	0	0	0
1257	male	6	It helps to keep things interesting and enjoyable. It can also help with remembering content if it is involved in something funny.	0	1	1	1	1	1	0	0	1	1	0	1	1	1	0	1	0	0	1	0	0	0	0	0	1	0	1	0	0	0	0	0	0	0	1	0	0	0	0	1	0	0	1	0	0	0
1258	male	3		0	0	0	0	0	0	0	0	0	0	0	0	0	0	0	0	0	0	0	0	0	0	0	0	0	0	0	0	0	0	0	0	0	0	0	0	0	0	0	0	0	0	0	0	0	0
1259	NA	4		0	1	0	1	0	1	1	0	1	1	1	1	1	1	1	1	0	0	1	0	1	1	0	0	1	0	1	1	0	0	1	0	0	0	1	0	0	0	0	0	0	0	0	0	0	0
1260	male	5	It takes away from the mundane. It breaks up the lecture and helps keep attention.	0	1	0	1	1	1	1	1	1	1	1	1	1	1	1	1	1	0	1	0	1	1	0	0	1	0	1	1	0	0	1	1	0	1	1	0	1	0	0	0	0	0	0	0	0	0
1261	female	5	Makes the class more fun	0	1	0	1	1	1	0	1	1	1	1	1	1	1	1	1	0	0	1	0	1	1	0	0	1	0	1	0	0	0	1	0	0	0	1	0	1	0	0	0	1	0	0	0	0	0
1262	NA	6	It makes it more relatable and more fun which makes me pay attention more. Dr. Xxxxx is the perfect example, his love for david hasselhoff is awesome.	0	0	0	0	0	0	0	0	0	0	0	0	1	0	0	0	0	0	0	0	0	0	0	0	0	1	0	0	0	0	0	0	0	0	1	1	1	1	1	1	1	1	1	1	1	1
1263	female	6	Humor makes the teachers seem more approachable, the material is more interesting, and it is more fun and engaging for the students.	0	1	0	1	1	1	1	1	1	1	1	1	1	1	1	1	0	0	1	0	1	0	0	0	1	0	1	0	0	0	1	0	0	0	1	0	0	0	0	0	0	0	0	0	0	0
1264	male	6	When material is heavy, it's nice to be able to absorb it in a looser environment. Joking about concepts and putting them into funny analogies makes it more relatable	0	1	0	1	1	1	1	1	1	1	1	1	1	1	1	1	1	0	1	1	1	1	1	0	1	0	1	1	0	0	1	0	0	0	1	0	1	0	0	0	0	0	0	0	0	0
1265	female	6	When professors are humorous it makes them seem more human, which in turn encourages me to seek help when I need it because I know they'll be understanding and helpful.	0	1	0	0	0	1	0	0	1	1	0	1	1	0	0	1	0	0	0	0	0	0	0	0	1	0	0	1	0	0	0	0	0	0	1	0	0	0	0	0	1	0	0	0	0	0
1266	female	6	It makes the professors seem more relatable and less pretentious. It helps my learning because it allows me to feel like I can understand difficult topics.	0	1	0	1	1	1	0	1	1	0	1	1	1	1	0	1	0	0	1	0	1	0	0	0	0	0	1	0	0	0	0	0	0	0	1	0	0	0	0	0	0	0	0	0	0	0
1267	male	5	It keeps the class engaged. Humor is a quick break that reenergizes the class and allows the class to refocus after the humorous interlude and commit more of the material to memory.	0	1	0	0	0	1	0	0	0	0	0	1	1	1	0	0	0	0	1	0	0	0	0	1	0	0	0	0	0	0	0	0	0	0	1	0	0	0	0	0	0	0	0	0	0	0
1268	female	5	Using humor in science classes makes the so-called boring lectures come to life.	0	1	0	1	1	1	0	0	1	1	0	1	1	1	0	0	0	0	1	0	1	1	1	0	1	0	1	0	0	0	0	0	0	1	1	0	0	0	0	0	0	0	0	0	0	0
1269	female	6	Sometimes, I come to class very tired and it is difficult for me to focus or stay awake. Adding humour to lessons makes them more bearable and it helps to keep me awake and engaged.	0	1	0	1	1	1	0	1	1	1	1	1	1	1	1	1	0	0	1	0	1	0	0	0	1	0	1	0	0	0	0	0	0	0	1	0	1	0	0	0	0	1	0	1	0	0
1270	female	6	It makes me appreciate the professor and know that I can relate to him. Also helps me stay focused in the class and not get bored	0	1	0	1	0	1	0	0	1	0	0	1	1	0	1	1	0	0	1	0	0	1	0	0	1	0	0	1	0	0	0	1	0	1	1	0	0	0	0	0	1	0	0	0	0	0
1271	NA	5	Students are more engaged.	0	0	0	0	0	0	0	0	0	0	0	0	0	0	0	0	0	0	0	0	0	0	0	0	0	0	0	0	0	0	0	0	0	0	0	0	0	0	0	0	0	0	0	0	0	0
1272	male	5	In very difficult learning environments being able to associate the material with some comedy serves as a good learning tool and helps the absorption of information.	0	0	0	0	0	0	0	0	0	0	0	0	0	0	0	0	0	0	0	0	0	0	0	0	0	0	0	0	0	0	0	0	0	0	1	0	0	0	0	0	0	0	0	0	0	0
1273	male	6	It makes science classes more enjoyable and helps me relax when I'm overloaded with studying material.	0	1	0	1	1	1	0	0	1	0	0	1	1	1	0	1	0	0	1	0	1	0	0	0	0	0	1	1	0	0	0	0	0	0	0	0	0	0	0	0	0	0	0	0	0	0
1274	male	6	It usually lightens up the class, mostly the classmates. It seems to make others, including myself, more comfortable and willing to ask questions. Sometimes its just a relief from the subject matter and lightens up my mood.	0	0	0	0	0	0	0	0	0	0	0	0	0	0	0	0	0	0	0	0	0	0	0	0	0	0	0	0	0	0	0	0	0	0	1	1	1	1	1	1	0	1	1	1	0	0
1275	female	6	It makes the class dynamic more enjoyable and comfortable.	0	1	0	1	1	1	0	1	1	0	1	1	1	1	0	1	0	0	1	0	1	1	0	0	0	0	1	1	0	0	0	0	0	0	1	0	0	0	0	0	0	0	0	0	0	0
1276	female	6	I feel as though when the instructors use humor during class, that I remember that particular subject the most. This is because the information she was trying to give me, made an emotional reaction. It made me laugh and was therefore memorable. Or on the contrary if it was a bad joke it would at least be a memorable bad joke, I would still understand the information they tried to give to me.	0	0	0	1	0	0	0	0	0	0	0	1	0	0	0	0	0	0	0	0	0	0	0	0	0	0	0	0	0	0	0	0	0	0	1	0	0	0	1	0	1	1	0	1	1	0
1277	female	5	it makes the class more interesting	0	0	0	0	0	1	0	1	1	1	1	0	0	0	0	0	0	0	1	0	0	0	0	0	0	0	1	1	0	0	1	0	0	0	1	0	1	0	0	0	0	0	0	0	0	0
1278	female	5	It keeps me focused	0	1	0	1	1	1	1	1	1	1	1	1	1	1	1	1	1	0	1	0	1	1	0	0	1	0	1	1	0	0	0	0	0	0	1	0	1	0	0	0	0	0	0	0	0	0
1279	female	5	It makes the class enjoyable and less serious, which makes students feel comfortable in participating.	0	0	0	0	0	1	0	0	0	0	0	0	0	0	0	0	0	0	1	0	0	0	0	0	0	0	1	0	0	0	0	0	0	0	0	0	0	0	0	0	0	0	0	0	0	0
1280	female	6	I think when humor is used my interest is more intrigued and I'm more likely to pay attention.	0	1	0	0	1	1	0	1	1	1	1	1	1	1	0	0	0	0	0	0	1	1	0	0	0	0	1	0	0	0	0	1	0	0	1	0	1	0	0	0	1	0	0	0	0	0
1281	male	6	It helps to lighten the mood and make the setting not so tense and strict	0	0	0	0	0	1	0	0	1	0	0	0	1	1	0	1	0	0	1	0	1	0	0	0	0	0	1	0	0	0	0	1	0	0	1	0	0	0	1	0	1	1	0	0	1	0
1282	female	6	It keeps the classroom lively and entertaining. Students look forward to lectures that are different and not long and drawn-out with facts only.	0	1	0	0	1	1	0	1	1	0	1	0	1	1	0	1	0	0	1	0	0	0	0	0	0	0	1	0	0	0	0	0	0	0	1	0	0	0	0	0	0	0	0	0	0	0
1283	female	4		0	1	0	1	0	1	0	1	1	1	0	1	1	1	1	1	0	0	1	0	0	1	1	0	0	0	0	0	0	0	0	0	0	0	1	0	0	0	0	0	0	0	0	0	0	0
1284	female	6	keeps the subject interesting	0	1	0	1	0	1	0	0	1	1	0	0	0	1	1	1	0	0	1	0	0	1	0	0	0	0	1	0	0	0	0	0	0	0	1	0	1	0	0	0	0	0	0	0	0	0
1285	male	5	Humor breaks up the usually serious classroom environment and I believe helps us connect with the instructor.	0	0	0	0	0	0	0	0	0	0	0	0	0	0	0	0	0	0	0	0	0	0	0	0	0	0	0	0	0	0	0	0	0	0	1	0	0	0	0	0	0	0	0	0	0	0
1286	female	6	Keeps the class awake and interested.	0	1	0	0	1	1	0	1	1	1	1	1	1	0	0	1	0	0	1	0	1	1	1	0	0	0	1	0	0	0	0	0	0	0	1	0	1	0	0	0	1	0	0	0	0	0
1287	male	5	It makes instructors more-relatable. Without humor, or another form of emotional expression (excitement, passion, etc.) instructors seem dry - like a textbook. Oftentimes I can learn information from a textbook faster than from an instructor. So, if there is no difference between an instructor and a textbook, I see no reason to pay attention other than keeping an ear out for what might be on an e…	0	0	0	0	0	0	0	0	0	0	0	0	0	0	0	0	0	0	0	0	0	0	0	0	0	0	0	0	0	0	0	0	0	0	1	0	1	0	0	0	0	0	0	0	0	0
1288	male	6	Makes it easier to pay attention, laughter will keep students engaged and interested.	0	0	0	0	1	0	0	0	0	0	0	0	1	0	0	0	0	0	0	0	0	0	0	0	0	0	1	0	0	0	0	0	0	0	1	1	1	1	0	1	1	1	1	1	1	1
1289	male	4		0	0	0	0	0	0	0	0	0	0	0	0	0	1	0	0	0	0	0	0	0	0	0	0	0	0	0	0	0	0	0	0	0	0	1	0	1	0	1	0	1	0	0	1	0	0
1290	male	6	I feel that the use of humor makes the professor more relatable and that it also draws attention to the class and the material in a unique and memorable way.	0	1	0	1	1	1	0	1	1	0	1	1	1	1	1	0	0	0	1	1	1	1	0	0	1	0	1	1	0	0	0	0	0	0	1	0	0	0	1	0	0	0	0	0	0	0
1291	female	6	I believe that humor makes a lecture more relatable and easier to understand. If humor is used for one topic is it easier to remember that topic .	0	1	0	0	1	1	0	1	1	1	1	1	1	1	0	1	0	0	1	1	1	1	1	0	1	0	1	0	0	0	0	0	0	0	1	0	1	0	0	0	0	0	0	0	0	0
1292	male	5	Gives me a break from overwhelming information	0	0	0	0	1	0	1	0	1	0	0	0	0	0	0	0	0	0	0	0	0	0	0	0	0	0	0	0	0	0	1	0	0	0	1	0	1	0	0	0	0	1	0	1	0	0
1293	female	5	Because science sometimes has the potential to be a little boring in some areas or just be slightly difficult possibly causing students to check out of the lecture or find another way to entertain themselves, humor is a good way to reel them back in. It could be because a joke is an easy thing to understand so their interest is sparked again or because the laughter of their other peers snaps them…	0	1	0	1	1	1	0	1	1	1	0	1	1	1	0	1	0	0	1	0	0	1	0	0	0	0	1	1	0	0	0	1	0	0	1	0	1	0	0	0	1	0	0	0	1	0
1294	female	6	Because it makes the class less boring and more enjoyable.	0	1	0	1	1	1	0	0	1	1	0	1	1	1	0	1	0	0	1	1	1	1	0	0	1	0	1	1	0	0	0	0	0	0	1	0	1	0	0	0	1	1	0	0	1	0
1295	female	6	It makes the dense subject matter less intimidating.	0	1	0	1	0	1	0	0	1	1	0	1	1	0	0	1	0	0	1	0	0	1	1	0	1	0	0	0	0	0	0	0	0	0	1	0	0	0	0	0	0	0	0	0	0	0
1296	male	6	Provides a sense of comfort and ease that makes the learning process easier and engages the students attention more.	0	0	0	0	0	0	0	0	0	0	0	1	1	0	0	1	0	0	1	0	0	0	0	0	0	0	0	0	0	0	0	0	0	0	1	0	0	0	1	0	0	0	0	0	0	0
1297	male	5	Well, it's just nice to lighten the mood in general I think. Science courses are generally a little stressful in general probably, so it's probably not a bad idea to keep the mood light. I also think it can help keep students engaged during the course of a lecture, and gives more of an incentive to pay attention.	0	1	0	1	1	1	0	1	1	1	0	1	1	1	0	1	0	0	1	0	1	1	1	0	0	0	1	0	0	0	0	0	0	0	1	0	0	0	0	0	0	0	0	0	0	0
1298	female	6	Humor can be used as a tool to encourage students to engage more with the material. If the students legitimately find the teaching style humorous it would most likely lead to more students caring about the material on a different level.	0	1	0	1	0	1	0	0	1	0	0	1	1	0	0	1	0	0	1	0	0	0	0	0	1	0	0	0	0	0	0	0	0	0	1	0	0	0	0	0	1	0	0	0	1	0
1299	female	6	It's easier to pay attention in class when the teacher tries to make jokes. It also makes the professor just more likable, and more down to earth in a sense.	0	1	0	0	0	1	0	0	1	0	0	1	1	0	0	1	0	0	1	0	0	0	0	0	1	0	1	0	0	0	0	0	0	0	0	0	1	0	0	0	0	0	0	0	0	0
1300	female	6	It makes the professors seem less intimidating and therefore easier to ask for help when needed.	0	0	0	0	0	0	0	0	0	0	0	0	0	0	0	0	0	0	0	0	0	0	0	0	0	0	0	0	0	0	0	0	0	0	0	0	0	0	0	0	0	0	0	0	0	0
1301	female	6	It makes it less boring and releases tension when the material is hard and it creates more of a bond between the professor and students	0	1	0	1	1	1	1	1	1	1	1	1	1	1	1	1	0	0	1	0	1	1	1	0	1	0	1	0	0	1	0	0	0	0	1	0	0	0	0	0	0	0	0	0	0	0
1302	female	5	I appreciate when instructors use humor in college science classes because first off the information given to us in science classes can be pretty challenging and it's easy for people to feel intimidated or overwhelmed but when instructors throw in a couple jokes here and there, it helps make the overall atmosphere seem more a little more relaxed. It also makes the instructor seem more relatable, …	0	1	0	1	0	0	0	0	1	0	0	0	0	1	0	0	0	0	0	0	0	1	0	0	0	0	0	0	0	0	0	0	0	0	1	0	0	0	0	0	0	0	0	0	0	0
1303	female	6	Humor in the classroom keeps me engaged and it actually makes me look forward to going to class.	0	1	0	0	1	1	0	0	1	0	0	1	1	1	0	1	0	0	1	0	1	0	0	0	0	0	1	0	0	0	0	0	0	0	1	1	1	1	1	1	1	1	1	1	1	1
1304	female	5	It makes the class and the professor more enjoyable during sometimes serious and challenging topics !	0	1	0	1	1	1	1	1	1	1	1	1	1	1	1	1	1	0	1	0	1	1	0	0	1	0	1	1	0	0	1	0	0	0	1	0	0	0	0	0	0	0	0	0	0	0
1305	female	6	Because most science classes are horrifically boring so any teacher that attempts to make it less terrible is great.	0	0	0	0	0	0	0	0	0	0	0	0	0	0	0	0	0	0	0	0	0	0	0	0	0	0	0	0	0	0	0	1	0	0	1	1	0	1	1	1	1	1	1	1	1	1
1306	female	6	It makes the professors easier to connect to.	0	1	0	1	0	0	0	0	1	0	0	1	0	1	0	0	0	0	1	0	0	0	0	0	0	0	0	0	0	0	0	0	0	0	1	0	1	0	0	0	0	0	0	0	0	0
1307	male	5	Lectures can get dull sometimes so I don't mind if they humor around a bit however if they are behind in the lectures or taking time away from things that I think they should be teaching for me to do well on a test I DO NOT appreciate them taking time to crack jokes.	0	0	0	0	0	0	0	0	1	1	0	1	0	0	0	1	0	0	1	0	0	1	0	0	0	0	0	0	0	0	1	0	0	0	1	0	1	0	0	0	0	0	0	0	0	0
1308	female	5	The information can be dry at times, so humor in the classroom keeps me engaged.	0	1	0	1	1	1	1	1	1	1	1	1	1	1	1	0	1	0	1	0	1	1	1	0	1	0	1	1	0	0	0	1	0	1	1	0	0	0	0	0	0	0	0	0	0	0
1309	male	6	It makes the classes relatable/interesting	0	1	0	1	1	1	1	1	1	1	1	1	1	1	1	1	1	0	0	0	1	1	0	0	0	0	1	0	0	0	0	0	0	0	1	0	1	0	0	0	0	0	0	0	0	0
1310	female	6	I appreciate when instructors use humor to lighten the mood and to make the environment less serious.	0	1	0	0	0	1	0	0	0	0	0	1	1	1	0	1	0	0	1	0	0	1	0	0	0	0	0	0	0	0	0	0	1	0	1	0	0	0	0	0	1	0	0	0	0	0
1311	male	5	It makes it easier to listen and makes the class more enjoyable. It also makes the teachers seem more human.	0	1	0	1	1	0	0	0	1	1	1	1	0	0	0	1	0	0	1	0	1	0	0	0	0	0	1	0	0	0	0	0	0	0	1	0	0	0	0	0	0	0	0	0	0	0
1312	female	4		0	0	0	0	0	0	0	0	0	0	0	0	0	0	0	0	0	0	0	0	0	0	0	0	0	0	0	0	0	0	0	0	0	0	1	0	0	0	0	0	0	0	0	0	0	0
1313	male	6	Keeps me focused.	0	0	0	0	0	0	0	0	0	0	0	0	0	0	0	0	0	0	0	0	0	0	0	0	0	0	0	0	0	0	0	0	0	0	1	0	1	1	0	0	1	0	0	0	0	0
1314	male	6	Helps keep me focused	0	0	0	0	0	0	0	0	0	0	0	0	0	0	0	0	0	0	0	0	0	0	0	0	0	0	0	0	0	0	0	0	0	0	1	0	0	0	0	0	0	0	0	0	0	0
1315	female	6	It not only brightens my day, but brings a lighter mood into the classroom.	0	0	0	1	0	1	0	1	1	0	0	1	1	1	1	1	0	0	0	0	0	1	0	0	0	0	0	0	0	0	0	0	0	0	1	0	1	0	0	0	1	0	0	0	0	0
1316	female	5	I think using humor makes the lectures more interesting and enjoyable to sit through. However, I think that there should be a limit. Sometimes professors use too much humor that it just becomes annoying and I don't feel like I'm seriously learning anything.	0	1	0	1	1	1	0	1	1	0	1	1	1	1	0	1	0	0	1	0	1	1	0	0	1	0	1	0	0	0	0	0	0	0	1	0	0	0	0	0	0	0	0	0	0	0
1317	male	5	It makes the class more enjoyable.	0	0	0	0	0	0	0	0	0	0	0	0	0	0	0	0	0	0	0	0	0	0	0	0	0	0	0	0	0	0	1	0	0	0	1	0	0	0	0	0	0	0	0	0	0	0
1318	male	6	Keeps things easier to understand and stay awake.	0	0	0	0	0	0	0	0	0	1	0	0	0	0	0	0	0	0	0	0	0	0	0	0	0	0	0	0	0	0	0	0	0	0	1	0	0	0	0	0	0	0	0	0	0	0
1319	male	6	It makes the class more interesting and not so bland with information.	0	0	0	0	0	0	0	0	0	0	0	0	0	0	0	0	0	0	0	0	0	0	0	0	0	0	0	0	0	0	0	0	0	0	1	0	1	1	1	1	1	1	0	0	1	1
1320	female	6	It keeps the everything light and not so serious, it also makes the instructor seem more approachable.	0	0	0	0	0	0	0	0	0	1	0	0	0	0	0	0	0	0	1	0	0	0	0	0	0	0	0	0	0	0	0	0	0	0	1	0	1	0	0	0	1	0	0	0	0	0
1321	female	5	makes it more interesting	0	1	0	0	0	0	1	0	0	1	1	1	1	1	0	1	0	0	1	0	0	0	0	0	1	0	0	0	0	0	0	0	0	0	0	0	1	0	0	0	0	0	0	0	0	0
1322	female	5	Makes the class easier to enjoy and keeps my interest more	0	1	0	1	0	0	0	1	1	1	0	0	1	0	0	0	0	0	0	0	0	0	0	0	0	0	0	0	0	0	0	1	0	0	1	0	1	0	0	0	1	0	0	0	1	0
1323	female	6	It makes the classroom a much more enjoyable and relaxed atmosphere.	0	1	0	1	1	1	0	1	1	1	1	1	1	1	1	1	1	0	1	0	1	1	0	0	1	0	1	1	0	0	0	0	0	0	1	0	1	0	0	0	0	0	0	0	0	0
1324	male	6	It helps cut the dryness and keep me from zoning out.	0	0	0	0	1	0	0	0	0	1	0	0	1	1	0	0	0	0	0	0	0	0	0	0	0	0	0	0	0	0	0	0	0	0	1	0	1	0	0	0	1	1	0	0	0	0
1325	female	5	Humor breaks up the monotony of challenging material and helps me stay focused and engaged in the class.	0	0	0	0	0	0	0	0	0	0	0	0	1	0	0	0	0	0	1	0	0	1	1	0	0	0	0	0	0	0	0	0	0	0	1	0	0	0	0	0	0	0	0	0	0	0
1326	female	6	It makes for a more memorable experience. If it is more relatable it's something I can remember it makes the lecture less boring and makes me feel more inclined to be actively listening in the classroom.	0	1	0	1	0	0	0	0	0	0	0	1	1	0	0	1	0	0	0	0	0	1	0	0	0	0	1	1	0	0	1	0	0	0	1	0	1	0	1	0	1	0	0	1	0	0
1327	female	6	I think it keeps students engaged. Making class more entertaining encourages students to pay attention.	0	1	0	0	0	0	0	1	1	1	0	0	1	1	1	1	0	0	1	0	0	0	0	0	0	0	0	0	0	0	0	0	0	0	1	0	0	0	0	0	1	0	0	0	1	0
1328	male	6	Lightens the mood, makes it easier to learn. Sometimes you can associate info with humor and that can help in retaining the info	0	1	0	1	1	1	0	0	1	1	0	1	1	1	0	1	0	0	1	0	1	1	0	0	0	0	1	0	0	0	0	0	0	0	1	0	1	0	0	0	1	1	0	0	1	0
1329	female	5	It lightens the dense material and keeps me engaged	0	1	0	1	1	1	0	1	1	1	1	1	1	1	1	1	1	0	1	0	1	0	0	0	1	0	1	1	0	0	1	0	0	0	1	0	0	0	0	0	1	0	0	0	0	0
1330	male	6	Humor does me the professors are enjoying teaching the class (or trying to seem like they do) which makes me respect the teacher more which motivates me to learn as well	0	0	0	0	0	1	0	0	1	0	0	0	0	0	0	0	0	0	1	0	0	0	0	0	0	0	0	1	0	0	0	0	0	0	1	0	1	0	0	0	0	0	0	0	0	0
1331	male	5	It develops a relationship between the students and teachers. It really shows how much the teachers care and are wanting to relate to the students as best they can.	0	1	0	1	1	1	0	0	1	1	0	1	1	1	0	0	0	0	1	0	1	0	0	0	1	0	1	1	0	0	0	0	0	0	1	0	1	0	0	0	1	1	0	0	1	0
1332	female	6	They seem more relatable to us students if they use humor.	0	1	0	1	1	1	0	1	1	0	0	1	1	1	1	1	0	0	1	0	1	1	0	0	0	0	1	1	0	0	1	0	0	0	0	0	0	0	0	0	1	0	0	0	0	0
1333	female	6	I think it is important to have an engaging professor who tries to make the students have fun while learning. It definitely helps me stay focused and interested on the subject material when the professor can make jokes about it.	0	1	0	1	1	1	0	1	1	1	1	1	1	1	0	1	0	0	1	1	1	1	1	0	1	0	1	1	0	0	1	1	0	0	1	0	0	0	0	0	0	0	0	0	0	0
1334	female	6	I am able to focus more in class when professors occasionally make jokes. It is helpful when they are giving a lecture and make a joke.	0	1	0	0	1	1	0	1	1	1	1	1	1	1	1	0	0	0	1	0	1	1	0	0	0	0	1	0	0	0	0	0	0	0	1	0	0	0	0	0	0	0	0	0	0	0
1335	female	5	In addition to making class just more engaging, it allows me to remember material better. Even cheesy science jokes can make you remember simple things.	0	1	0	0	0	1	0	0	1	1	0	1	1	1	0	0	0	0	0	0	0	0	0	0	0	0	1	0	0	0	0	0	0	0	1	0	0	0	0	0	1	0	0	0	0	0
1336	female	5	It makes the class more engaging and the teacher more relatable	0	0	0	0	0	0	0	0	0	0	0	0	0	0	0	0	0	0	0	0	0	0	0	0	0	0	0	0	0	0	0	0	0	0	1	1	1	1	1	1	1	1	1	0	1	1
1337	female	6	It makes dense material more interesting and easier to comprehend.	0	0	0	0	0	0	0	0	0	0	0	0	0	0	0	0	0	0	0	0	0	0	0	0	0	0	0	0	0	0	1	0	0	0	1	0	1	0	0	0	0	0	0	0	0	0
1338	male	6	Sciences tend to be dry subjects, and a good joke can go a long way towards making the professors approachable.	0	1	0	1	1	1	0	1	1	1	1	1	1	1	0	1	0	0	1	0	1	1	1	0	0	0	1	0	0	0	0	1	0	0	1	0	0	0	0	0	0	0	0	0	0	0
1339	female	6	It keeps me engaged in the lecture and eager to continue learning	0	1	0	0	1	1	0	1	1	1	1	1	1	1	1	1	0	0	1	0	1	1	0	0	0	0	1	1	0	1	0	0	0	0	1	0	0	0	0	0	1	0	0	0	0	0
1340	male	6	It makes the class more fun and thus more engaging	0	0	0	0	1	0	0	1	0	0	0	0	0	0	0	0	0	0	0	0	0	0	0	0	0	0	1	1	0	0	0	0	0	0	1	0	1	0	0	0	1	0	0	0	1	0
1341	female	6	Because it makes the class more interesting and makes the professor seem more personable	0	0	0	0	0	0	0	1	0	0	0	0	0	1	1	0	0	0	1	0	0	0	0	0	0	0	0	0	0	0	0	0	0	0	1	0	1	0	1	0	1	0	0	0	1	0
1342	male	6	Professor always hold interaction with students.	0	0	0	0	0	0	0	0	0	0	0	0	0	0	0	0	0	0	0	0	0	0	0	0	0	0	0	0	0	0	0	0	0	0	0	0	0	0	0	0	0	0	0	0	0	0
1343	NA	6	Makes me more engaged with the discussion so I am not too bored.	0	0	0	0	0	0	0	0	0	0	0	0	0	0	0	0	0	0	0	0	0	0	0	0	0	0	0	0	0	0	0	0	0	0	1	0	0	0	0	0	1	0	0	0	0	1
1344	female	6	When the instructor utilizes humor throughout their lecture then it makes the topic seem fun and interesting. It also shows that the instructor cares enough to make the lecture appealing to the students.	0	1	0	0	1	1	0	1	1	0	1	0	1	1	0	1	0	0	1	1	1	1	0	0	1	0	1	1	0	0	1	0	0	0	1	0	1	0	0	0	0	0	0	0	0	0
1345	female	6	Humor makes the tone of the class lighter. Class and everything it encompasses is stressful enough as it is so the humor not only helps break it up but gives some personality to the professor. Students learn better from teachers who they can relate to and who they dimension in. They are more likely to go to office hours because the professor seems approachable as well.	0	1	0	1	1	1	0	0	1	1	0	0	1	1	0	0	0	0	1	0	1	0	1	0	0	0	1	1	0	0	0	0	0	0	1	0	1	1	0	1	1	1	0	0	1	0
1346	female	6	It helps me be engaged in the learning because it is fun compared to me falling asleep because it is so boring.	0	0	0	0	1	0	0	0	0	0	0	0	0	0	0	1	0	0	0	0	0	0	0	0	0	0	0	0	0	0	0	0	0	0	1	1	1	0	0	1	1	0	0	1	0	0
1347	female	6	When professors use humor not only does it alleviate some of the stress but also makes you more interested in the lecture. Professors who are excited and funny are way more interesting to listen to	0	1	0	1	0	1	0	1	1	1	0	1	1	1	0	1	0	0	1	0	1	0	0	0	0	0	1	0	0	0	0	0	0	0	1	0	0	0	0	0	1	0	0	0	0	0
1348	female	5	Humor brings some life to the lectures. Without it, lectures would be boring. Humor also sometimes helps me to remember certain things for an exam, because if I thought it was funny or a good (and ridiculous) memorization techniques I might remember it more.	0	1	0	1	1	1	0	1	1	1	1	1	1	1	0	1	0	0	1	1	1	0	0	0	1	0	1	0	0	0	0	0	0	0	1	0	0	0	0	0	0	0	0	0	0	0
1349	male	6	it brings more life to the class and makes the class more fun	0	0	0	0	1	0	0	0	0	1	0	0	0	0	0	0	0	0	0	1	0	0	0	0	0	0	0	0	0	0	0	0	0	0	1	0	1	0	0	0	0	0	0	0	0	0
1350	male	6	It breaks the monotony of a lecture and incentivizes paying attention.	0	0	0	0	0	0	0	0	0	0	0	0	0	0	0	0	0	0	0	0	0	0	0	0	0	0	0	0	0	0	0	0	0	0	1	0	1	0	0	0	0	0	0	0	0	0
1351	NA	6	Keeps me interested. It's difficult to focus or comprehend if they drone on.	0	0	0	0	0	0	0	0	0	0	0	0	0	0	0	0	0	0	0	0	0	0	0	0	0	0	0	0	0	0	0	0	0	0	1	1	1	1	1	1	1	1	1	1	1	1
1352	male	6	If nothing else it makes a lecture more intriguing. Even if the material being covered in the lecture is interesting inherently, a professor that is enjoyable to listen to, because they have a sense of humor, makes it easier to enjoy being in class.	0	0	0	0	0	0	0	0	0	0	0	0	0	0	0	0	0	0	0	0	0	0	0	0	0	0	0	0	0	0	0	0	0	0	1	0	0	0	0	0	0	0	0	0	0	0
1353	female	6	I appreciate it when instructors use humor in science classes because it is a way for the instructor to have a connection with the class. It helps the students see the instructor as someone that they can talk to instead of thinking that they are serious all the time.	0	1	0	1	1	1	0	0	1	1	1	1	1	1	0	1	0	0	1	0	1	0	0	0	0	0	1	0	0	0	0	0	0	0	1	0	1	0	0	0	1	0	0	0	0	0
1354	male	6	A lot of the time content can get strenuous or boring, so when the professor uses humor it makes the material easier to learn and not so redundant or difficult. I think that Dr. Xxxxx and especially Dr. Xxxxxxxxx do a good job of adding humor to their material.	0	0	0	0	0	0	0	0	0	0	0	0	1	0	0	0	0	0	0	0	0	0	0	0	0	0	0	0	0	0	0	0	0	0	1	1	1	1	1	1	1	1	1	1	1	1
1355	female	6	It makes class more interesting and easier to pay attention to.	0	1	0	1	1	1	0	1	1	1	1	1	1	1	1	1	0	0	1	0	0	1	0	0	0	0	1	0	0	0	0	0	0	0	1	0	1	0	0	0	1	0	0	0	0	0
1356	female	5	It makes the content less monotone and uniform.	0	1	0	0	0	0	0	0	1	0	0	1	1	0	0	1	0	0	1	0	0	1	0	0	0	0	0	0	0	0	0	0	0	0	1	0	1	0	0	0	1	0	0	1	1	0
1357	male	6	It makes it less boring and thus easier to pay attention	0	0	0	0	0	0	0	0	0	0	0	0	0	0	0	0	0	0	0	0	0	0	0	0	0	0	0	0	0	0	0	0	0	0	1	0	1	0	0	0	0	1	0	0	1	0
1358	female	6	It makes the lectures less mundane. Adding humor into the lectures is a nice break from the material and helps remember topics	0	1	0	1	1	1	0	1	1	1	1	1	1	1	0	1	0	0	1	0	1	1	0	0	1	0	1	0	0	0	0	0	0	0	1	0	0	0	0	0	1	0	0	0	0	0
1359	female	6	I enjoy when any instructor uses humor during a class because I feel like it brings about a whole different learning environment. When an instructor uses humor, it makes me feel more comfortable. In addition to that, I feel like when I am comfortable in a class and like the instructor, I am more likely to pay attention and be engaged in the learning.	0	0	0	0	0	0	0	0	0	0	1	0	0	0	0	0	0	0	0	0	0	0	0	0	0	0	0	1	0	0	0	0	0	0	1	0	1	1	0	0	0	1	0	1	0	0
1360	female	6	Using humor makes the lectures run more smoothly and makes the information more interesting and easy to remember	0	0	0	0	0	0	0	0	0	0	0	0	0	0	0	0	0	0	0	0	0	0	0	0	0	0	0	0	0	0	0	0	0	0	1	1	1	1	1	1	1	1	1	1	1	1
1361	male	6	The humor helps to deflect the immense knowledge being listened too. The humor can also help to keep attention during a lengthy dry lecture, it helps to keep away from distractions as well as a reminder that someone is teaching in front of me.	0	1	0	0	0	1	0	0	1	1	0	1	1	1	0	1	0	0	1	0	1	0	0	0	0	0	0	1	0	0	0	0	0	0	1	0	1	0	0	0	0	0	0	0	0	0
1362	female	6	I think it gains the attention of the students and keeps them engaged. It also makes the instructor less intimidating, so they are more approachable.	0	1	0	1	0	1	1	1	1	1	1	0	1	1	0	1	0	0	0	0	1	1	0	0	0	0	1	1	0	0	0	0	0	0	1	0	0	0	0	0	0	0	0	0	0	0
1363	male	5	It allows for the students to remain engaged while learning the material.	0	1	0	0	1	1	0	0	1	1	0	1	1	1	0	1	0	0	1	0	0	0	0	0	0	0	1	1	0	0	0	0	0	0	1	0	1	0	0	0	0	1	0	0	0	0
1364	female	6	There is a lot of information being thrown around and for me it is always easier to remember things when something funny happens. I also tend to get easily distracted, especially if a professor drones on in a boring fashion. Humor breaks up the boring and keeps my attention where it should be.	0	1	0	1	1	1	0	0	1	1	0	1	1	1	0	1	0	0	1	0	1	0	0	0	0	0	1	0	0	0	0	0	0	0	1	0	1	0	1	0	1	0	0	0	1	0
1365	female	6	It draws me back in because sometimes science material can be kind of dry.	0	1	0	0	1	1	1	1	1	1	1	1	1	1	0	1	1	0	1	0	1	1	1	0	0	0	1	0	0	0	1	0	0	0	1	0	1	0	0	0	0	0	0	0	0	0
1366	male	5	It makes the class fun and engaging but it always has to be in moderation since I had an instructor show a video that was very explicit and the whole point of the joke and class was lost to me.	0	0	0	0	1	0	0	0	1	0	1	0	0	1	0	0	0	0	0	0	0	1	1	0	0	0	1	1	0	0	0	0	0	0	1	0	1	0	0	0	0	0	0	0	0	0
1367	male	6	Science is generally a very serious subject, so the mood needs to be lightened every once in a while.	0	0	0	0	0	0	0	0	0	0	0	0	0	0	0	0	0	0	0	0	0	0	0	0	0	0	0	0	0	0	0	0	0	0	1	1	1	1	1	1	1	1	1	1	1	1
1368	female	6	Makes the class more interesting	0	1	1	1	1	1	1	1	1	1	1	0	1	1	1	1	1	0	1	0	1	1	0	0	1	0	1	1	0	0	1	0	0	1	1	0	0	0	0	0	0	0	0	0	0	0
1369	female	5	I think it lightens the mood and makes it easier to keep focused. You don't end up feeling as stressed	0	1	0	1	1	1	1	1	1	1	1	1	1	1	1	1	1	0	1	0	1	1	1	0	1	0	1	1	0	0	1	1	0	0	1	0	0	0	0	0	0	0	0	0	0	0
1370	male	6	It makes the lectures very interesting, and keeps us tuned into the lecture!	0	0	0	0	0	0	0	0	0	0	0	0	0	0	0	0	0	0	0	0	0	0	0	0	0	0	0	0	0	0	0	0	0	0	1	0	0	0	0	0	0	0	0	0	0	0
1371	male	6	Makes classes bearable	0	0	0	0	0	0	0	0	0	0	0	0	0	0	0	0	0	0	0	0	0	0	0	0	0	0	0	0	0	0	0	0	0	0	1	1	1	1	1	1	1	1	1	1	1	1
1372	female	6	It makes the lectures and class more interesting. It also motivates me to attend class.	0	0	0	0	1	1	0	1	1	1	1	1	0	0	0	1	0	0	1	0	0	1	0	0	0	0	0	0	0	1	0	0	0	0	1	0	0	0	0	0	0	0	0	0	0	0
1373	male	6	Because it lightens the subject a bit, and usually the subjects are hard and not funny.	0	0	0	0	0	0	0	0	0	0	0	0	0	0	0	0	0	0	0	0	0	0	0	0	0	0	0	0	0	0	0	0	0	0	1	0	0	0	0	0	0	0	0	0	0	0
1374	female	6	It makes it interesting. People tend to fall asleep in dry lectures, and humor catches your attention.	0	1	0	0	1	1	0	1	1	1	0	1	0	1	1	1	0	0	1	0	0	1	1	0	1	0	1	0	0	0	0	1	0	0	1	0	0	1	0	0	1	0	0	0	1	0
1375	female	5	it lightens the serious mood of the room and reminds us that learning can be fun	0	1	0	1	1	1	1	1	1	1	1	1	1	1	1	1	1	0	1	1	1	1	1	0	1	0	1	1	0	0	1	0	0	0	1	0	0	0	0	0	0	0	0	0	0	0
1376	female	5	It makes the lecture go by faster. Though if it is really forced then it has the opposite affect.	0	0	0	0	0	0	0	0	0	0	0	0	0	0	0	0	0	0	0	0	0	0	0	0	0	0	0	0	0	0	0	0	0	0	1	0	1	1	0	0	0	0	0	0	0	0
1377	male	5	It lightens the intensity of sometimes difficult and stressful course work.	0	1	0	1	1	1	0	0	1	1	0	1	1	1	0	1	0	0	1	0	1	0	0	0	0	0	1	1	0	0	0	0	0	0	1	0	1	0	0	0	0	1	0	0	1	0
1378	male	6	Lightens the mood and can make the lectures less stressful.	0	0	0	0	0	0	0	0	0	0	0	0	0	0	0	0	0	0	0	0	0	0	0	0	1	0	0	0	0	0	0	0	0	0	1	0	0	0	0	0	0	0	0	0	0	0
1379	female	6	I appreciate the use of humor because I end up leaving the classroom in a joyful mood. Even if the lecture confusing or hard, the touch of humor makes me feel even more motivated to do the work after.	0	1	0	1	1	1	0	1	1	1	0	1	1	1	0	1	0	0	1	0	1	0	0	0	1	0	1	1	0	0	0	0	0	0	0	0	1	0	0	0	1	0	0	0	0	0
1380	male	6	Keeps the class entertaining, engaging	0	0	0	0	0	0	0	0	0	0	0	0	0	0	0	0	0	0	0	0	0	0	0	0	0	0	0	0	0	0	0	0	0	0	1	1	1	1	1	1	1	1	1	1	1	1
1381	female	5	It makes things less serious	0	1	0	1	1	1	0	0	1	1	0	1	1	1	0	1	0	0	1	1	1	1	0	0	1	0	1	0	0	0	0	0	0	0	1	0	0	0	0	0	1	1	0	0	1	0
1382	female	6	I think that it keeps students interested and makes the class more engaging.	0	1	0	0	1	1	0	1	1	0	1	1	1	1	0	1	0	0	1	0	1	0	1	0	0	0	1	1	0	0	0	0	0	0	1	0	0	0	0	0	0	0	0	0	0	0
1383	female	6	It lightens the mood and makes learning the hard concepts enjoyable	0	0	0	0	0	0	0	0	0	0	0	0	0	0	0	0	0	0	0	0	0	0	0	0	0	0	0	0	0	0	0	0	0	0	1	0	1	0	0	0	0	0	0	0	0	0
1384	NA	5	As an ice breaker or an alternative way of relating a concept, humor can be as valuable as anything else in teaching so long as it serves or at least does not detract from the material too much.	0	1	0	1	1	1	0	1	1	0	1	1	1	1	1	1	0	0	1	0	1	1	1	0	0	0	1	0	0	0	1	0	0	1	1	0	1	0	0	0	1	1	0	1	1	0
1385	male	4		0	0	0	0	0	0	0	0	0	0	0	0	0	0	0	0	0	0	0	0	0	0	0	0	0	0	0	0	0	0	1	0	0	0	1	0	0	0	0	0	1	0	0	0	0	0
1386	male	6	It keeps the lecture more interesting. When you get hit with dry content non stop it gets harder to pay attention.	0	0	0	1	0	1	0	0	1	1	0	1	1	1	0	1	0	0	1	0	0	0	0	0	1	0	1	0	0	0	0	0	0	0	1	1	1	0	0	0	1	1	0	0	1	0
1387	female	6	The humor can improve the tone of the class and make it more enjoyable. It can also make the material easier to remember.	0	0	0	0	1	0	0	0	0	0	0	0	1	0	0	0	0	0	0	0	0	0	0	0	0	0	0	0	0	0	0	0	0	0	1	0	0	0	0	0	0	0	0	0	0	0
1388	male	5	Humor lightens the mood of the classroom, it also brings the professor down to a person we can relate to. People always see professors as a higher up, and if humor is added it brings a closer connection between student and teacher.	0	0	0	0	0	0	0	0	0	0	0	0	0	0	0	0	0	0	0	0	0	0	0	0	0	0	0	0	0	0	0	0	0	0	1	0	1	0	0	0	0	0	0	1	0	0
1389	male	6	make the class relax because it's getting bored sometimes	0	0	0	0	0	0	0	0	0	0	0	0	0	0	0	0	0	0	0	0	0	0	0	0	0	0	0	0	0	1	0	0	0	0	1	0	0	0	0	0	0	0	0	0	0	0
1390	female	5	I feel like it helps maintain a certain degree of approach-ability and liveliness in the class and in the instructors themselves. There must always be a balance between humor and content, but a well placed joke or a jovial attitude can go a long way in improving the learning environment.	0	1	0	1	0	0	0	0	1	1	0	1	1	1	0	1	0	0	1	0	0	0	1	0	0	0	0	0	0	0	0	0	0	0	1	0	1	0	0	0	1	1	0	0	1	0
1391	female	6	Whenever they use humor it makes the class lighter and easier. It feels as though the atmosphere is more comfortable and you can talk to your professor easier. Besides that it also makes it more engaging when there is some fun involved	0	1	0	1	1	1	1	1	1	0	1	1	1	1	1	1	1	0	1	0	1	1	0	0	1	0	1	0	0	0	0	0	0	0	1	0	1	0	0	0	0	0	0	1	0	0
1392	male	6	as much as i love science, chemistry and biology can often be quite dull with the wrong professor. When an instructor has the ability to bring humor to science not only does it keep students engaged but it makes the content much easier to remember.	0	0	0	0	0	1	0	1	1	0	0	0	0	0	0	1	0	0	0	0	0	0	0	0	0	0	0	0	0	0	0	0	0	0	1	0	0	0	0	0	0	0	0	0	0	0
1393	female	6	It lightens up the class and brings small breaks when learning heavy-course material. But the humor is only good when it's done casually and once in a while. When it's done too much, it gets annoying and is rather distracting from the curriculum	0	1	0	1	1	1	0	1	1	0	1	1	1	1	1	1	1	0	1	0	1	0	0	0	0	0	1	0	0	0	0	0	0	0	1	0	0	0	0	0	0	0	0	0	0	0
1394	female	4		0	1	1	1	1	1	1	1	1	1	1	1	1	1	1	1	1	0	1	0	1	0	0	0	1	0	1	1	0	0	1	1	0	1	0	0	0	0	0	0	0	0	0	0	0	0
1395	female	6	It keeps my attention and better relates to all students. A fun classroom is easier to remember	0	0	0	0	0	0	0	0	0	0	0	1	1	0	0	0	0	0	1	0	0	1	1	0	0	0	0	0	0	0	0	1	0	1	1	0	0	0	0	0	0	0	0	0	0	0
1396	female	6	Humor brings in something interesting to some topics that are usually pretty dry. Especially morning classes, jokes are a necessity to make it through.	0	1	0	0	1	1	1	1	1	0	1	1	1	1	1	1	0	0	1	0	1	0	0	0	0	0	1	0	0	0	0	0	0	0	1	0	0	0	0	0	0	0	0	0	0	0
1397	male	5	It makes it so that the class doesnt put you to sleep	0	0	0	0	1	0	0	0	0	0	0	0	0	0	0	0	0	0	1	0	0	0	0	0	0	0	0	0	0	0	0	1	0	0	1	0	0	0	0	0	0	0	0	0	0	0
1398	female	6	I appreciate it because it makes things a little more easy going and not so "serious". It makes life a little more enjoyable and more motivating to keep going.	0	1	0	1	0	1	0	1	1	1	1	1	1	1	0	1	0	0	1	1	1	1	1	0	1	0	1	1	0	0	0	0	0	0	1	0	1	0	0	0	1	0	0	0	0	0
1399	male	5	When the humor is genuine and not forced it makes the class much more interesting and makes it much easier to enjoy the course material.	0	0	0	0	0	0	0	0	0	0	0	0	0	0	0	0	0	0	0	0	0	0	0	0	0	0	0	0	0	0	0	0	0	0	1	1	1	1	1	1	1	1	1	1	1	1
1400	female	5	I love hearing that they can have a good time when they are teaching the subject that they have worked so hard for.	0	1	0	1	1	1	0	1	1	0	1	1	1	1	0	1	0	0	1	0	1	1	0	0	1	0	1	0	0	0	1	1	0	0	1	0	1	0	0	0	0	0	0	0	0	0
1401	male	6	Its funny	0	0	0	1	0	0	1	1	1	0	1	0	0	0	1	0	0	0	0	0	0	0	0	0	1	0	0	0	1	0	1	0	0	0	1	1	1	0	1	1	0	1	0	0	0	1
1402	female	6	It makes the class more entertaining and relatable	0	1	0	1	1	1	0	1	1	1	1	1	1	1	1	1	0	0	1	0	1	0	0	0	1	0	1	0	0	0	0	0	0	0	1	0	0	0	0	0	0	0	0	0	0	0
1403	female	6	Keeps me engaged	0	0	0	0	0	0	0	0	0	0	0	0	0	0	0	0	0	0	0	0	0	0	0	0	0	0	0	0	0	0	0	0	0	0	1	0	0	0	0	0	0	0	0	0	0	0
1404	female	5	It helps to understand the material better and make the class not as boring.	0	0	0	0	0	0	0	0	0	0	0	1	0	0	0	0	0	0	0	0	1	0	0	0	0	0	0	1	0	0	0	0	0	0	0	0	1	0	0	0	0	0	0	1	0	0
1405	male	5	Sometimes certain science classes are intimidating because students have heard that the class is supposedly really difficult. A little humor from the professor here or there definitely lightens the mood and shows that even though a class may be difficult, it can also be fun!	0	1	0	0	1	1	0	1	1	1	1	1	1	1	0	1	0	0	1	0	1	0	0	0	1	0	1	1	0	0	0	0	0	0	1	0	0	0	0	0	0	0	0	0	0	0
1406	male	6	I appreciate humor because it makes me feel more comfortable with the professor, makes me feel like he/she is a passionate human being who isn't there to make us suffer.	0	0	0	0	0	0	0	0	0	0	0	0	0	0	0	0	0	0	0	0	0	0	0	0	0	0	0	0	0	0	0	0	0	0	1	0	0	0	0	0	0	0	0	0	0	0
1407	female	6	It keeps the students engaged and it gives everyone a good laugh	0	0	0	0	1	1	0	0	1	0	0	0	0	1	0	0	0	0	0	0	0	0	0	0	0	0	0	0	0	0	0	0	0	0	1	0	1	0	0	0	1	1	0	1	1	0
1408	female	6	It makes it a lot easier to remember and learn the material. It holds my attention in class more than a monotonous and boring lecture would. If the professor jokes about a certain concept, I'll remember the joke, and subsequently, the concept, more thoroughly.	0	1	0	0	1	1	0	1	1	1	0	1	1	1	0	1	0	0	1	0	0	1	1	0	1	0	1	0	0	0	0	0	0	0	1	0	0	0	0	0	1	0	0	1	1	0
1409	NA	5	I appreciate because it gives off a nice calming feeling while in the classroom.	0	0	0	0	0	0	0	0	0	1	0	1	0	0	0	1	0	0	0	0	0	0	0	0	0	0	0	0	0	0	0	0	0	0	1	0	1	0	0	0	0	0	0	0	0	0
1410	female	5	I feel like humor makes the lesson interesting for students that are not science majors. Many students have no interest in biology, but they have to take the class as a general requirement.	0	0	0	0	1	0	0	0	0	0	1	0	1	0	0	0	0	0	1	0	0	0	0	0	0	0	0	0	0	0	0	0	0	0	0	0	0	0	0	0	0	0	0	0	0	0
1411	female	6	It can make the content more memorable, and it helps take the stress away from learning	0	1	0	1	0	1	0	1	1	1	0	1	1	1	0	1	0	0	1	0	0	0	0	0	1	0	0	0	0	0	0	1	0	0	1	0	1	0	1	0	1	0	0	0	1	0
1412	male	5	I feel that by using humor a teacher can better connect with their audience and also provide "comic relief" to break up what could potentially become a "dry" lecture.	0	1	0	1	0	1	0	0	1	1	0	1	1	1	0	1	0	0	1	1	0	1	1	0	0	0	0	0	0	0	0	0	0	0	1	0	0	0	0	0	1	0	0	0	0	0
1413	male	5	It keeps my attention focused on the class	0	0	0	0	0	0	0	0	0	0	0	0	0	0	0	0	0	0	0	0	0	0	0	0	0	0	0	0	0	0	0	0	0	0	1	1	1	1	1	1	1	1	1	1	1	1
1414	female	6	Keeps the class light and engaging	0	1	0	0	1	1	0	1	1	0	1	1	1	1	0	1	0	0	1	0	1	0	0	0	0	0	1	0	0	0	0	0	0	0	1	0	1	0	0	0	0	0	0	0	0	0
1415	female	5	Science is such an intensive subject that humor really relieves some of the pressure to be always focused.	0	1	0	0	0	1	0	0	1	1	0	1	1	1	0	1	0	0	1	0	0	1	1	0	0	0	0	1	0	0	0	0	0	1	1	0	0	0	0	0	1	0	0	0	0	0
1416	female	6	Humor usage in a classroom setting lightens the mood and, personally, helps me remember information better.	0	1	0	1	1	1	1	1	1	1	1	1	1	1	1	1	1	0	1	1	1	1	1	0	1	0	1	1	0	0	1	0	0	1	1	0	0	0	0	0	0	0	0	0	0	0
1417	female	6	It makes the lesson more enjoyable and makes the professors more relatable.	0	1	0	1	1	1	0	0	1	0	0	1	1	1	1	1	0	0	1	0	1	0	0	0	1	0	1	0	0	0	0	0	0	0	1	0	1	0	0	0	1	1	0	1	1	0
1418	NA	6	Relaxes the formality of the classroom.	0	0	0	0	0	0	0	0	0	0	0	0	0	0	0	0	0	0	0	0	0	0	0	0	0	0	0	0	0	0	0	0	0	0	1	1	1	1	1	1	1	1	1	1	1	1
1419	female	6	When instructors use humor in college science classes it makes them much more relatable. Science education can be rather rigorous, and to be able to lighten the mood in class makes the experience overall much more engaging and creates an inclination for students to feel more connected with their professors, rather than intimidated.	0	1	0	1	1	1	0	1	1	1	1	1	1	1	1	1	0	0	1	1	1	1	1	0	0	0	1	1	0	0	1	0	0	1	1	0	1	0	0	0	1	0	0	0	0	0
1420	female	6	I believe that when instructors use humor in the classroom it eases any tension associated with learning new material or the pressure of everyone not being on the same page academically and feeling like some students are smarter than others. There always seems to be a tension associated with larger classrooms/class size. I came from Phoenix College where it didn't feel like there was much tension…	0	1	0	1	1	1	1	1	1	1	1	1	1	1	1	1	1	1	1	1	1	1	1	1	1	1	1	1	0	1	1	1	0	1	1	0	0	0	0	0	0	0	0	0	0	0
1421	male	6	It keeps the lecture relaxed and interesting. Also it puts students in a good mood.	0	0	0	0	1	0	1	0	0	0	1	0	0	0	0	0	0	0	0	0	0	0	0	0	0	0	0	0	0	0	0	0	0	0	1	1	1	1	0	1	0	1	1	1	0	1
1422	female	6	It makes you focus more on the topic at hand vs when they just lecture.	0	1	0	1	1	1	1	1	1	1	1	1	1	1	1	1	1	0	1	0	1	0	0	0	1	0	1	1	0	0	1	0	0	0	1	0	0	0	0	0	0	0	0	0	0	0
1423	male	6	It lightens the mood in sometimes what can be a dense topic. Keeps me interested	0	1	0	1	1	1	0	1	1	0	1	1	1	1	0	1	0	0	1	1	1	1	0	0	0	0	1	1	0	0	0	0	0	0	1	0	1	0	0	0	1	0	0	0	0	0
1424	female	6	It is very entertaining and more amusing when they do more funny stuff. More people pay attention and it's very engaging and you are in a lot more.	0	1	0	1	0	1	0	0	0	1	0	1	1	0	0	1	0	0	1	0	1	0	0	0	0	0	0	0	0	0	0	0	0	0	1	0	0	0	0	0	0	0	0	0	0	0
1425	male	2		0	0	0	0	0	0	0	1	0	0	0	0	0	1	0	0	0	0	0	0	0	0	0	0	0	0	0	0	0	0	1	0	0	0	0	1	1	1	1	1	1	0	1	1	1	1
1426	female	6	It keeps me engaged and helps me make real world connections with the information I learn.	0	1	0	1	1	1	0	0	1	1	0	1	1	1	0	1	0	0	0	0	1	0	0	0	0	0	1	0	0	0	0	0	0	0	1	0	1	0	0	0	1	1	0	0	1	0
1427	female	4		0	1	0	1	0	1	0	0	1	0	0	1	1	1	0	1	0	0	1	0	0	0	0	0	1	0	1	0	0	0	0	0	0	0	1	0	0	0	0	0	1	1	0	0	1	0
1428	female	5	It makes class more interesting and easier to pay attention.	1	0	0	0	0	0	0	0	0	0	0	0	0	0	0	0	0	0	0	0	0	0	0	0	0	0	0	0	0	0	0	0	0	0	1	0	0	0	0	0	0	0	0	0	0	0
1429	female	5		0	1	0	1	1	1	1	1	1	1	1	1	1	1	1	1	1	0	1	1	1	1	1	0	1	0	1	1	0	0	1	0	0	1	1	0	0	0	0	0	0	0	0	0	0	0
1430	male	6	For me if I like the instructor I like the class, and if s/he's funny she get extra points	0	1	0	1	1	1	0	0	1	0	0	1	1	1	0	1	0	0	1	0	1	0	0	0	1	0	1	0	0	0	0	0	0	0	1	0	1	0	0	0	1	1	0	1	1	0
1431	female	5	It makes the classroom more lively and less intimidating	0	0	0	0	0	0	0	0	0	0	0	0	0	0	0	0	0	0	0	0	0	0	0	0	0	0	0	0	0	0	0	0	0	0	1	0	0	0	0	0	0	0	0	0	0	0
1432	female	6	I feel as if when teachers use humor in the classroom everyone is more awake and in a good mood which makes it a great positive environment to be around.	0	0	0	1	0	1	0	0	0	1	0	0	1	0	0	0	0	0	0	0	0	0	0	0	0	0	0	0	0	0	0	0	0	0	1	0	0	0	0	0	0	0	0	0	0	0
1433	female	5	I think it helps lighten the mood away from all the stress students have to deal with.	1	0	0	0	0	0	0	0	0	0	0	0	0	0	0	0	0	0	0	0	0	0	0	0	0	0	0	0	0	0	0	0	0	0	1	0	0	0	0	0	0	0	0	0	0	0
1434	female	5	Because humor helps reduce stress in college students	0	1	0	1	1	0	0	0	1	1	0	0	0	1	0	0	0	0	1	1	1	0	0	0	1	0	1	0	0	0	0	0	0	0	0	0	0	0	0	0	0	0	0	0	0	0
1435	female	6	It lightens the mood and makes the environment less stressful.	0	1	0	1	1	1	0	1	1	1	1	1	1	1	1	1	1	0	1	0	1	0	0	0	0	0	1	1	0	0	0	0	0	0	0	0	0	0	0	0	0	0	0	0	0	0
1436	female	6	Keeps class more interesting and engaging	0	1	0	0	1	1	1	1	1	0	1	0	1	1	0	1	0	0	1	1	0	1	0	0	1	0	1	0	0	1	0	0	0	0	1	0	0	0	0	0	0	0	0	0	0	0
1437	female	5	I appreciate small amounts of humor used in a college science classes. I believe that humor helps to lighten the mood of the lecture and also to keep students interested and engaged. I do not however enjoy excessive or forced humor. I believe then it can be an award situation for both the student and professor. I enjoy humor, but only if it natural. If humor does not come naturally to the profess…	0	1	0	1	1	1	0	1	1	1	1	1	1	1	1	1	0	0	1	0	1	1	0	0	0	0	1	1	0	0	0	0	0	0	1	0	1	0	0	0	0	0	0	0	0	0
1438	female	5	I think it makes pretty difficult subjects a little less intimidating.	0	0	0	0	0	0	0	0	0	0	0	0	0	0	0	0	0	0	0	0	0	0	0	0	0	0	0	0	0	0	0	0	0	0	1	1	1	1	1	1	1	1	1	1	1	1
1439	female	6	It shows they are not robots and helps if the class is boring or especially quiet	0	1	0	1	0	1	0	0	1	1	0	1	1	1	0	1	0	0	1	0	1	0	0	0	1	0	0	0	0	0	0	0	0	0	0	0	1	0	0	0	1	1	0	0	1	0
1440	female	6	It keeps students interested and maintains their focus on the subject	0	1	0	1	1	1	1	1	1	1	1	1	1	1	1	1	0	0	1	0	1	1	0	0	1	0	1	0	0	0	0	0	0	0	1	0	0	0	0	0	0	0	0	0	0	0
1441	male	6	I appreciate humor in the classroom for several reasons. First, it often makes the lecture easier to pay attention to. For many students, including myself, it is difficult to remain attentive during a 75 minute lecture. Humor is also appealing because it helps to develop the relationship between students and professors. Professors are often viewed as unapproachable and humor may help to overcome …	0	1	0	1	0	1	0	0	1	1	0	1	1	1	0	1	0	0	1	0	0	0	0	0	0	0	0	1	0	0	0	0	0	0	1	0	0	0	1	0	1	1	0	0	1	0
1442	female	6	Keeps students engaged in conversation and provides a nice break from the material.	0	0	0	0	1	1	0	1	1	1	1	1	1	1	1	1	0	0	1	0	0	1	1	0	0	0	1	0	0	0	0	0	0	0	1	0	1	0	0	0	1	0	0	0	0	0
1443	female	6	Humor provides a break from a long lecture which gives your mind a moment to relax.	0	1	0	1	0	1	0	1	1	1	1	1	1	1	0	1	0	0	1	0	1	1	0	0	0	0	1	1	0	0	0	0	0	1	1	0	0	0	0	0	0	0	0	0	0	0
1444	male	5	First of all, I just love jokes. I love to laugh and smile so that makes me like humor. It also makes it easier to pay attention for me because it keeps my attention.	0	0	0	0	1	0	0	0	1	0	0	0	1	0	0	0	0	0	0	0	1	1	1	0	0	0	0	0	0	0	0	0	0	0	1	0	1	1	0	1	1	1	0	0	1	0
1445	male	5	It lightens the mood from a sometimes long, and stale lecture.	0	1	0	1	1	1	0	1	1	1	1	1	1	1	1	1	1	0	1	0	1	1	0	0	1	0	1	0	0	0	0	0	0	0	1	0	1	0	0	0	0	0	0	0	0	0
1446	female	6	I feel that humor lightens the somber mood of most intensive science courses. It also humanizes the professor to the students so that they appear more relatable.	0	1	0	1	1	1	1	1	1	1	1	1	1	1	0	1	0	0	1	1	1	1	0	0	0	0	1	0	0	0	0	0	0	0	1	0	1	0	0	0	0	0	0	0	0	0
1447	male	6	It actually helps me reference material when I take tests. If the joke or humor makes me laugh, I normally remember what they said and helps me retain information.	0	1	0	1	1	1	0	0	1	1	0	1	1	1	0	1	0	0	1	0	1	0	0	0	0	0	1	0	0	0	0	0	0	0	1	0	1	0	0	0	1	1	0	0	1	0
1448	female	5	It lightens the mood in class and allows the student to feel more open to the teacher.	0	1	0	1	0	1	0	1	1	0	1	1	1	1	0	1	0	0	1	0	1	1	1	0	1	0	1	0	0	0	0	0	0	0	1	0	1	0	0	0	1	0	0	0	0	0
1449	male	5	Makes class interesting	0	0	0	0	0	1	0	0	1	1	0	1	0	0	0	0	0	0	1	0	0	0	0	0	0	0	0	0	0	0	0	0	0	0	1	0	0	0	0	0	0	0	0	0	0	0
1450	male	4		0	0	0	0	0	0	0	0	0	0	0	0	1	0	0	0	0	0	0	0	0	0	0	0	0	0	0	0	0	0	0	0	0	0	1	1	1	1	1	1	1	1	1	0	1	0
1451	male	6	I think it makes it easier to understand material and engage with the professor when humor is used	0	1	0	1	1	1	0	1	1	1	1	1	0	1	1	1	1	0	1	0	1	0	0	0	1	0	1	0	0	0	0	0	0	0	1	0	0	0	0	0	0	0	0	0	0	0
1452	male	3		0	1	0	1	1	1	1	1	1	1	0	1	1	0	1	1	0	0	1	0	0	0	0	0	1	0	0	1	0	0	1	0	0	0	1	0	0	0	0	0	1	0	0	0	1	0
1453	female	6	I appreciate when instructors use humor in college science classes because it keeps the classes entertaining and interesting.	0	1	0	1	1	1	0	1	1	1	1	1	1	1	1	1	1	0	1	0	1	1	0	0	1	0	1	1	0	0	0	0	0	0	1	0	1	0	0	0	1	0	0	0	0	0
1454	male	6	With a little humor here and there, the instructor makes the student less bored and or sleepy. Additionally, the humors are also ties to the related topic which is a good way for learning and having a little laugh.	0	0	0	1	1	1	0	1	1	0	1	1	1	1	0	1	0	0	1	1	1	0	0	0	0	0	1	0	0	0	0	0	0	0	0	0	0	0	0	0	1	0	0	0	0	0
1455	female	5	It helps break up the monotony of the lecture and makes paying attention and attendance more enjoyable.	0	1	0	1	0	1	1	1	1	1	1	1	1	0	0	1	0	0	1	1	1	1	0	0	0	0	1	1	0	0	0	1	0	0	1	0	0	0	0	0	0	0	0	0	0	0
1456	female	6	It makes the class more interesting, engaging, and helps humanize the professor a bit.	0	1	0	1	1	1	0	0	1	1	0	1	1	1	0	1	0	0	1	0	0	0	0	0	0	0	1	1	0	0	0	0	0	0	1	0	1	0	0	0	0	0	0	0	0	0
1457	female	6	It livens up the atmosphere and makes it relatable and memorable.	0	1	0	1	1	1	1	1	1	1	1	1	1	1	1	1	1	1	1	0	1	1	1	1	1	0	1	1	0	0	0	1	1	0	1	0	1	0	0	0	0	0	0	0	0	0
1458	female	6	It keeps class interesting and enjoyable. When I am fully engaged in class I learn better and occasional humor keeps me engaged.	0	1	0	0	1	1	0	0	1	0	0	0	1	1	0	0	0	0	1	0	1	1	0	0	0	0	0	1	0	0	0	0	0	0	1	0	1	0	0	0	0	0	0	0	0	0
1459	male	5	Humor lightens the mood and shows some of their personality which makes it easier to relate to the instructor. They also seem to be more engaged when injecting humor because they become more enthusiastic about the lecture when they get a reaction from the class.	0	0	0	0	0	0	0	0	0	0	0	0	0	0	0	0	0	0	0	0	0	0	0	0	0	0	0	0	0	0	0	0	0	0	1	0	1	0	0	0	0	0	0	0	0	0
1460	male	6	It keeps the attention of the students and it makes things a lot more memorable.	0	1	0	1	1	1	1	1	1	1	1	1	1	1	1	1	1	0	1	0	1	1	1	0	0	0	1	1	0	0	1	1	0	1	1	0	1	0	0	0	0	0	0	0	0	0
1461	female	5	I appreciate humor in college science classes because it lightens the mood and it makes the professor likable and approachable. But, don't force the humor either or try to use long anecdotes unless it is about the material because that can just be a waste of time and feel forced.	0	1	0	1	0	1	0	0	0	1	0	1	1	0	0	0	0	0	0	0	0	0	0	0	0	0	0	0	0	0	0	0	0	0	1	0	1	0	0	0	0	0	0	0	0	0
1462	female	6	I appreciate it because usually the content is already so difficult that the sense of humors professors may bringing lightens up the mood of lecture	0	0	0	0	0	0	0	0	0	0	0	0	0	0	0	0	0	0	0	0	0	0	0	0	0	0	0	0	0	0	0	0	0	0	1	0	1	0	0	0	0	0	0	0	0	0
1463	female	5	It becomes easier to pay attention in class	1	1	0	1	1	1	1	1	1	1	1	1	1	1	1	1	1	0	1	0	1	1	1	0	1	0	1	1	1	1	0	1	0	0	0	0	1	0	0	0	0	0	0	0	0	0
1464	female	6	It alleviates the tension and monotonous feel a college lecture has and makes me reassures me that the professor is not strict and unfriendly.	0	1	0	1	1	1	0	0	1	1	0	1	1	1	0	1	0	0	1	0	0	0	0	0	1	0	1	1	0	0	0	0	0	0	1	0	1	0	0	0	1	0	0	0	0	0
1465	female	1		0	0	0	0	0	0	0	0	0	0	0	0	0	0	0	0	0	0	0	0	0	0	0	0	0	0	0	0	0	0	0	0	0	0	0	0	0	0	0	0	0	0	0	0	0	0
1466	female	6	It makes the class more enjoyable	0	0	0	0	0	0	0	0	0	0	0	0	0	0	0	0	0	0	0	0	0	0	0	0	0	0	0	0	0	0	0	0	0	0	1	0	1	0	0	0	1	0	0	0	0	0
1467	female	5	When a professor is cracks jokes it not only makes the material more memorable (because the jokes and humor are typically the content to some funny extreme) but also adds life back into the lecture and encouraged connections between the students because we're all sharing a moment, rather than just being talked at. Too much humor can be an issue though because it can be distracting from the materi…	0	1	0	1	0	1	0	0	1	0	0	0	0	0	0	1	0	0	0	0	0	0	0	0	0	0	0	0	0	0	0	0	0	0	1	0	0	0	0	0	0	0	0	0	0	0
1468	female	6	Instructors seem more relatable, understanding, and approachable, which is something that matters to me. It makes me feel more comfortable in the classroom.	0	1	1	1	1	1	0	1	1	1	1	1	1	1	1	1	0	0	1	1	1	1	1	0	1	0	1	1	0	0	1	0	0	0	1	0	0	0	0	0	1	0	0	0	0	0
1469	female	5	It breaks up the "all work" idea in the class and gives a sense of friendship towards us students.	0	0	0	0	0	0	0	0	0	0	0	0	0	0	0	0	0	0	0	0	0	0	0	0	0	0	0	0	0	0	0	0	0	0	0	0	0	0	0	0	0	0	0	0	0	0
1470	female	5	It keeps me on my feet to understand the joke, and thus, it keeps my attention on the material as well.	0	0	0	0	0	0	0	0	0	0	0	0	0	0	0	0	0	0	0	0	0	0	0	0	0	0	0	0	0	0	0	0	0	0	1	0	1	0	0	0	1	0	0	0	1	0
1471	male	5	Humor is a part of keeping your audience captivated when you are speaking because it adds something extra rather than hearing the same tone of voice for an entire hour or so. So, the instructors that I had that were funny kept me interested in what they were talking about.	0	1	0	0	1	1	0	1	1	0	1	1	1	1	0	0	0	0	1	1	1	0	0	0	1	0	1	0	0	0	0	0	0	0	1	0	0	0	0	0	0	0	0	0	0	0
1472	male	5	Help ease in the lessons, while preventing it from becoming dull	0	0	0	0	0	0	0	0	0	0	0	0	0	0	0	0	0	0	0	0	0	0	0	0	0	0	0	0	0	0	0	0	0	0	1	1	1	1	1	1	1	1	1	1	1	1
1473	male	5	by using humor, the professor take our attention to him, so we can easier to get focus to study after that.	0	0	0	0	0	0	0	0	0	0	0	0	0	0	0	0	0	0	0	0	0	0	0	0	0	0	0	0	0	0	0	0	0	0	1	0	0	0	0	0	0	0	0	0	0	0
1474	male	6	It makes for a memorable lesson that I can easily connect to and provides a more engaging classroom experience.	0	1	0	1	1	1	1	1	1	1	1	1	1	1	1	1	1	0	1	0	1	0	0	0	1	0	1	0	0	0	0	0	0	0	1	0	1	0	0	0	0	0	0	0	0	0
1475	male	6	Because it makes classes more interesting and enticing.	0	0	0	0	0	0	0	0	0	0	0	0	0	0	0	0	0	0	0	0	1	0	0	0	0	0	0	0	0	0	0	0	0	0	0	0	0	1	1	0	0	1	0	1	0	0
1476	female	6	When my instructors are humorous, I find myself more engaged in the class compared to my other classes. Also, it makes the setting comfortable for the student, and the professor seems to be more approachable. Therefore, students will be more likely to ask questions and/or go to office hours when they need help.	0	1	0	0	1	0	0	0	1	1	0	1	1	1	0	1	0	0	1	0	0	0	0	0	0	0	1	0	0	0	0	0	0	0	1	0	0	0	0	0	1	0	0	0	0	0
1477	male	6	It makes me as a student feel more comfortable in that setting and I am able to be more engaged in the topic.	0	1	0	1	1	1	0	1	1	1	1	1	1	1	0	1	0	1	1	0	1	1	1	0	1	0	1	1	0	0	0	0	0	0	1	0	1	0	0	0	1	0	0	0	0	0
1478	male	6	To me it captures my attention more and makes the lecture easier to digest	0	0	0	0	0	0	0	0	0	1	0	0	0	0	0	1	0	0	0	0	0	0	0	0	0	0	0	0	0	0	1	1	0	0	1	0	1	0	0	0	0	0	0	0	0	0
1479	male	6	Loosens up the audience and makes the instructor seem approachable	0	0	0	0	0	0	0	0	0	0	0	0	0	0	0	0	0	0	0	0	0	0	0	0	0	0	0	0	0	0	0	0	0	0	1	1	1	1	1	1	1	1	1	1	1	1
1480	female	6	It alleviates the over-all atmosphere of the classroom and helps students feel connected with their teachers	0	0	0	1	0	0	0	0	0	0	0	1	1	0	0	0	0	0	0	0	0	0	1	0	0	0	1	1	0	0	0	0	0	0	1	1	1	0	0	1	1	1	1	1	1	0
1481	male	6	It provides reprise between topics and lets you reorient yourself.	0	1	0	1	1	1	0	0	1	1	0	1	1	1	0	1	0	1	0	0	1	0	0	1	1	0	1	1	0	1	0	1	0	0	1	0	1	0	0	0	1	1	0	0	1	0
1482	female	5	when professors use humor it helps to keep my attention. humor brings more attention to some of the course information and is better remembered if there was a joke with it	0	1	0	0	0	1	0	1	1	0	1	1	1	1	0	1	0	0	1	0	1	0	1	0	0	0	0	0	0	0	0	1	0	0	1	0	1	0	1	0	1	0	0	0	0	0
1483	female	6	Classes are normally a dreadful thought to students and when a professor is humorous, students are more likely to participate in class and will even be excited to go to class. It is important because students get burned out with all the work and classes they have therefore students need a little push to keep them going.	0	1	0	1	1	1	1	1	1	1	1	1	1	1	1	1	1	0	1	1	1	1	1	0	1	0	1	1	0	0	1	0	0	0	0	0	0	0	0	0	0	0	0	0	0	0
1484	male	5	Sometimes, the course material could be dry, so humor can be used to to make the material more interesting to captivate my attention.	0	0	0	0	0	0	0	0	0	0	0	0	0	0	0	0	0	0	0	0	0	0	0	0	0	0	0	0	0	0	0	0	0	0	1	0	1	0	0	0	0	0	0	0	0	0
1485	female	3		0	1	0	1	1	1	1	1	1	1	1	1	1	1	1	1	1	0	1	1	1	1	0	0	1	0	1	1	0	0	0	1	0	1	0	0	0	0	0	0	0	0	0	0	0	0
1486	male	5	It keeps me engaged	0	1	0	1	0	1	0	0	1	1	0	1	1	0	0	0	0	0	1	0	1	0	0	0	1	0	0	0	0	0	0	0	0	0	1	0	0	0	1	0	1	0	0	0	0	0
1487	female	5	I like it, because it keeps the class interesting	0	1	0	0	0	0	0	0	0	0	0	1	0	0	0	1	0	0	1	0	0	0	0	0	0	0	0	0	0	0	0	0	0	1	1	0	0	0	0	0	1	0	0	0	0	0
1488	female	6	It makes the lectures more bearable and keeps me actively listening.	0	1	0	1	0	0	0	0	1	1	0	1	1	1	0	0	0	0	1	0	0	1	1	0	0	0	1	0	0	0	0	0	0	0	1	0	0	0	0	0	1	0	0	0	1	0
1489	male	5	It makes the professor relatable, the material and lecture less dry and a little more interesting.	1	1	0	1	1	1	0	1	1	0	1	1	1	1	0	1	0	0	1	0	1	0	0	0	1	0	1	1	0	0	0	0	0	0	1	0	0	0	0	0	0	0	0	0	0	0
1490	female	6	I think using humor grabs the attention of the students. It allows the teacher to have better control of the class and keeps the kids awake during drier portions of the lessons. Everyone like to laugh, so it definitely would not hurt to have some humor every so often. The question is whether the professors are able to pull it off or not.	0	0	0	0	0	0	0	0	1	1	0	0	1	0	0	1	0	0	1	0	0	1	0	0	0	0	0	0	0	0	0	0	0	0	1	0	1	0	0	0	1	0	0	0	0	0
1491	female	4		0	0	0	0	1	0	0	0	0	0	0	0	1	0	0	0	0	0	1	0	0	0	0	0	0	0	1	1	0	0	0	0	0	0	1	1	1	1	0	1	1	1	1	1	0	1
1492	female	5	When professors use humor in college sciences classes, it helps me remember the material better.	0	1	0	1	1	1	0	0	1	1	1	1	1	1	0	1	0	0	1	0	1	0	1	0	1	0	1	0	0	0	0	1	0	0	1	0	1	0	0	0	0	0	0	0	0	0
1493	female	6	It brings attention to the majority of the students of the class and I believe the concept will stick a little more if humor is used. It also creates a more comfortable environment.	0	1	1	0	1	1	0	0	0	0	0	0	0	0	0	0	0	0	1	0	0	0	0	0	0	0	0	0	0	0	0	0	0	0	1	0	0	0	0	0	0	0	0	1	0	0
1494	male	6	Science classes can often times present dry or tedious material, and not every student loves every aspect of it. With that being said, students have a hard time staying connected or are interested in the material being presented. When a professor uses humor in the classroom it breaks apart the tedium of the class, and helps students remain engaged within the classroom.	0	0	0	0	0	0	0	0	0	0	0	0	0	0	0	0	0	0	0	0	0	0	0	0	0	0	0	0	0	0	0	0	0	0	1	1	1	1	1	1	1	1	1	1	1	1
1495	female	5	Humor makes the content more approachable and more easily recalled at a later time. It's an unconventional way to make what's being taught stick into the students' minds.	0	1	0	1	1	1	0	1	1	1	1	1	1	1	0	1	0	0	1	0	1	1	0	0	1	0	1	0	0	0	0	0	0	0	1	0	0	0	0	0	0	0	0	0	0	0
1496	male	6	I appreciate when any instructor uses humor intermittent in their lecture to break up the information that is important and help create a more inviting and relaxed classroom environment.	0	1	0	1	0	1	1	1	1	1	1	1	1	1	1	1	1	0	1	1	1	0	1	0	1	0	1	1	0	0	0	1	0	0	1	0	1	0	0	0	0	0	0	0	0	0
1497	female	5	When instructors use humor it places you in a more comfortable setting and it also makes me pay attention more in class than one long drag of a heavy lecture.	0	0	0	0	0	0	0	0	0	0	0	0	1	0	0	0	0	0	0	0	0	0	0	0	0	0	0	0	0	0	0	1	0	0	1	0	0	0	0	0	0	0	0	0	0	0
1498	male	5	It keeps the class interesting	0	0	0	0	0	1	0	1	1	1	0	0	0	0	0	0	0	0	1	0	0	1	0	0	0	0	0	1	0	0	0	0	0	0	1	0	0	0	0	0	0	0	0	0	0	0
1499	female	6	It keeps me engaged in the coursework and can often make particular concepts stick better.	0	1	0	1	1	1	0	0	1	0	0	1	1	1	0	1	0	0	1	0	1	0	0	0	0	0	1	0	0	0	0	0	0	0	1	0	1	0	0	0	1	1	0	1	1	0
1500	male	6	It makes the class a lot better since the lecture is so huge. Makes the topics more interesting and is a great way to interact with students.	0	0	0	0	0	0	0	0	0	0	0	0	0	0	0	0	0	0	0	0	0	0	0	0	0	0	0	0	0	0	0	0	0	0	1	0	1	1	0	0	0	0	0	0	1	0
1501	female	6	It keeps me more interested during lecture - especially morning classes.	0	1	0	1	0	0	0	0	1	1	0	1	1	0	0	1	0	0	1	0	0	0	0	0	0	0	0	0	0	0	0	0	0	0	1	0	0	0	0	0	1	0	0	0	0	0
1502	female	5	I like humor in college science classes because I can remember the material better and it is a less stressful environment.	0	0	0	0	1	0	0	0	0	0	1	0	1	0	0	0	0	0	0	0	0	1	0	0	1	0	0	0	0	0	0	0	0	0	1	0	0	0	0	0	0	1	0	0	0	0
1503	female	6	It makes the class material more bearable especially when the course material is very dry and uninteresting.	0	1	0	0	0	0	0	0	1	0	0	0	1	0	0	1	0	0	0	0	0	0	0	0	0	0	0	0	0	0	0	0	0	0	1	0	0	0	0	0	0	0	0	0	0	0
1504	female	5	Make the material more bearable.	0	1	0	1	1	1	1	1	1	1	1	1	1	1	1	1	1	0	1	1	1	1	1	0	1	0	1	1	1	0	1	1	0	1	1	0	0	0	0	0	0	0	0	0	0	0
1505	female	6	I appreciate humor in college science classes because it helps break the barrier between student and professor. It makes the professor more approachable and also makes the content enjoyable, which retains student attention. It can help with later recall of material as well.	0	1	0	0	1	1	0	0	1	0	0	1	1	1	0	1	0	0	1	0	0	1	0	0	0	0	0	0	0	0	0	0	0	0	1	0	1	1	0	0	0	0	0	1	0	0
1506	female	5	I think humor in science classes is vital since sometimes courses can get really serious and convoluted- it's good to have some minor relief.	0	1	0	1	1	1	0	1	1	1	0	1	1	1	0	1	0	0	1	1	1	1	0	0	1	0	1	1	0	0	0	0	0	1	1	0	1	0	0	0	1	0	0	0	0	0
1507	male	5	Opens most every class with a funny video of some sort. During-lecture humor is dry but still appearant.	0	1	0	0	0	1	0	0	1	0	0	1	1	0	0	1	0	0	0	0	0	0	0	0	0	0	0	0	0	0	0	0	0	0	1	0	0	0	0	0	0	0	0	0	0	0
1508	female	6	Humor makes class less boring and it may encourage students to like a class	0	1	0	0	1	1	1	0	1	1	1	0	0	0	0	0	0	0	1	0	0	1	0	0	0	0	1	0	0	0	0	0	0	0	0	0	0	0	0	0	0	0	0	0	0	0
1509	male	5	The reason why I appreciate instructors using humor in college science classes is because this makes the students want to pay attention to the lecture. It is also a way students can make sure they are understanding the lecture.	0	1	0	1	1	1	0	0	1	0	0	1	1	1	0	1	0	0	1	1	1	0	0	0	1	0	1	0	0	0	0	0	0	0	1	0	1	0	0	0	0	0	0	0	0	0
1510	male	5	I agree with this idea because it keeps the class entertaining and more interesting which I believe, will cause student to do better in the class and improve grades overall.	0	1	0	0	1	0	0	0	0	0	0	0	0	0	0	0	0	0	0	0	0	0	0	0	0	0	0	0	0	0	0	0	0	0	1	0	1	0	0	0	0	0	0	0	0	0
1511	female	6	I believe that using humor is refreshing, and engaging with students. Also, some topics could be very stressful for some students and using humor could relieve some of that stress.	0	1	0	1	0	1	0	1	1	0	0	1	1	1	0	1	0	0	1	0	1	1	0	0	0	0	0	0	0	0	0	0	0	0	1	0	0	0	0	0	1	1	0	0	1	0
1512	female	5	I believe that science requires a lot of work and concentration, but when you are a science major, it is important to take a break from formulas and laugh a little. Humor makes the class go by with less stress and tension.	0	0	0	1	0	1	0	1	1	1	1	1	1	1	0	1	0	0	0	0	1	0	0	0	0	0	0	1	0	0	0	0	0	0	1	0	0	0	0	0	0	0	0	0	0	0
1513	male	4		0	0	0	1	0	1	0	0	1	0	0	1	1	1	0	1	0	0	0	0	0	0	0	0	0	0	0	0	0	0	0	0	0	0	1	0	0	0	1	0	1	1	0	0	1	0
1514	female	6	It makes me enjoy the lectures more because it takes the pressure off trying to memorize so much material at once. Humor makes it easier to pay attention.	0	1	0	1	0	1	0	0	1	0	0	1	1	1	0	0	0	0	1	0	1	0	0	0	1	0	0	0	0	0	1	0	0	0	1	0	0	0	0	0	0	0	0	0	0	0
1515	female	6	It makes learning more entertaining	0	0	0	0	0	0	0	0	0	1	0	1	1	0	0	0	0	0	1	0	0	0	0	0	0	0	0	0	0	0	0	0	0	0	1	0	0	0	0	0	0	0	0	0	0	0
1516	male	6	When Professors use humor it makes the class more relaxed and warm, even if the subject is hard.	0	1	0	1	0	1	0	1	1	1	1	1	1	1	0	0	0	0	1	0	1	1	1	0	0	0	1	0	0	0	0	0	0	0	1	0	1	0	1	0	1	0	0	0	0	0
1517	male	6	It makes the class more enjoyable and helps break the manotony, for a bit more focus.	0	0	0	0	0	0	0	0	1	0	0	1	0	0	0	0	0	0	0	0	0	0	0	0	0	0	0	0	0	0	0	0	0	0	1	0	1	0	0	0	1	0	0	0	0	0
1518	male	5	Important to keep some portions of lectures light-hearted. There is a limit on how much humor should be used, but if a 'humorous' professor is not being funny during a lecture the students should take the hint this topic may be important information.	0	1	0	1	1	1	1	1	1	1	1	0	1	1	1	0	1	0	0	0	1	1	0	1	1	0	1	1	0	0	0	1	0	1	1	0	1	0	0	0	0	0	0	0	0	0
1519	female	5	I appreciate humor in science classes because it keeps the class interesting.	0	0	0	0	0	0	0	0	0	0	0	0	0	0	0	0	0	0	0	0	0	0	0	0	0	0	0	0	0	0	0	0	0	0	0	0	0	0	0	0	0	0	0	0	0	0
1520	female	6	I feel like its more engaging when a professor has humor in a class setting also i feel more comfortable going to ask them for help because its less intimidating	0	1	0	1	0	1	0	0	1	1	1	1	0	1	1	1	0	0	1	0	1	1	0	1	0	0	1	1	0	0	0	0	0	0	1	0	0	0	0	0	0	0	0	0	0	0
1521	male	5	I appreciate it because it helps me learn easier and also make class feel like a lot of fun creating the effect that it's not class	0	1	0	1	1	1	1	1	1	1	1	1	1	1	1	1	0	1	1	0	1	1	1	0	1	0	1	1	0	0	0	0	0	0	1	0	1	0	0	0	0	0	0	0	0	0
1522	female	6	It helps me pay attention and keeps me interested in the lecture	0	1	0	0	1	1	0	0	0	1	0	1	1	1	0	1	0	0	0	0	0	0	0	0	0	0	0	0	0	0	0	0	0	0	1	0	0	0	0	0	1	0	0	0	0	0
1523	female	6	If the joke is about the concept, then it helps me remember the material. It also keeps me focused. Science classes are generally boring when professors are monotoned, but I enjoy the class more when there is humor.	0	1	0	1	0	1	0	0	1	0	0	1	1	1	0	1	0	0	1	0	1	0	0	0	0	0	0	1	0	0	0	0	0	0	1	0	1	0	1	0	1	1	0	0	1	0
1524	female	5	It allows for a more engaging environment, and sometimes helps me to remember topics better. But there definitely needs to be a balance between humor and lecture material.	0	0	0	0	0	0	0	0	0	0	0	0	0	0	0	1	0	0	0	0	1	0	1	0	0	0	0	0	0	0	0	0	0	0	1	0	1	0	0	0	0	0	0	0	0	0
1525	male	5	It breaks up the class and keeps me more interested in the lecture/topic.	0	0	0	0	0	0	0	0	0	0	0	0	0	0	0	0	0	0	0	0	0	0	0	0	0	0	0	0	0	0	0	0	0	0	1	1	1	1	1	1	1	1	1	1	1	1
1526	female	5	It helps to keep me focused more than if it was just another boring powerpoint lecture.	0	1	0	1	1	0	0	0	1	1	1	1	1	1	1	1	0	0	1	0	1	1	0	0	0	0	1	1	0	0	0	0	0	0	1	0	1	0	0	0	1	0	0	0	0	0
1527	female	6	Science cores are fairly intense. Lightening the mood in class is a stress-reliever of sorts. It's also a more fun way to engage students in class. Also, it makes learning fun.	0	1	0	1	0	1	0	0	1	1	0	1	1	1	0	1	0	1	1	1	1	1	1	0	0	0	1	1	0	0	0	0	0	1	1	0	0	0	0	0	1	1	0	0	1	0
1528	female	4		0	0	0	0	0	0	0	0	0	0	0	1	1	0	0	1	0	0	1	0	0	0	0	0	0	0	0	0	0	0	0	0	0	0	1	0	0	0	0	0	0	0	0	0	0	0
1529	female	6	Some times lectures can be very dry and it might not even be the professor but the material itself so humor helps make learning more fun and enjoyable. Also I feel like it connects the students with the professor on another level.	0	1	0	1	0	1	0	0	1	1	0	1	0	1	0	1	0	0	0	0	0	0	0	0	0	0	0	0	0	0	0	0	0	0	1	0	1	0	0	0	1	0	0	0	0	0
1530	female	6	It makes the class more lively and you will be eager to be in class to learn since it won't be boring.	0	1	0	1	1	1	0	0	1	1	0	1	1	1	1	1	1	0	1	0	1	1	1	0	1	0	1	1	0	0	1	1	0	0	1	0	0	0	0	0	1	0	0	0	0	0
1531	female	5	When it's humor that college age students understand, it makes it easier to understand the topic we are discussing. Also it makes the professors seem more approachable if they're not being 100% serious all day everyday.	0	1	0	0	1	1	0	1	1	1	1	1	1	1	0	1	0	0	1	1	1	0	0	0	0	0	1	1	0	0	0	0	0	0	1	0	0	0	0	0	1	0	0	0	0	0
1532	female	5	I think that when instructors use humor in college science classes, it makes the material we are learning a lot more interesting and it keeps students more engaged in class.	0	1	0	1	1	1	0	1	1	1	1	1	0	1	0	1	0	0	1	1	0	0	0	0	0	0	1	0	0	0	0	0	0	0	1	0	1	0	0	0	0	0	0	0	0	0
1533	female	6	When humor is used I can sometimes recall a certain part in the lecture because of the joke used to teach the material.	0	1	0	1	1	1	0	0	0	1	0	1	0	1	1	1	1	0	1	0	1	1	0	0	0	0	0	0	0	0	0	0	0	0	1	0	1	0	1	0	1	1	0	0	1	0
1534	female	5	The use of humor lightens the mood in class and it is nice to see that a professor puts in effort into having some rapport with their students. It shows that the professor is really invested into his job and making his students feel comfortable.	0	1	0	1	1	1	1	1	1	1	1	1	1	1	1	1	1	0	1	0	1	1	0	0	1	0	1	1	0	0	0	0	0	0	1	0	0	0	0	0	0	0	0	0	0	0
1535	female	5	Humor makes lectures more engaging. It also makes the instructor more approachable.	0	0	0	0	1	0	0	0	0	0	0	0	0	0	0	0	0	0	1	0	0	0	0	0	0	0	0	0	0	0	0	0	0	0	1	0	0	0	0	0	1	1	0	1	1	0
1536	female	5	It adds some life and interaction to the class.	0	1	0	0	0	1	0	1	0	1	0	1	1	1	0	1	0	0	1	0	0	0	0	0	1	0	0	0	0	0	0	0	0	0	1	0	0	0	0	0	1	0	0	0	0	0
1537	female	6	For me, humor in any class increases my attention level and willingness to participate in the class. I think its more important to do so for science class because the material can be very dry and repetitive, so any comedic relief is nice.	0	1	0	1	1	1	1	1	1	1	1	1	1	1	1	1	1	1	1	1	1	1	1	0	1	0	1	0	0	0	1	1	0	0	1	0	1	0	0	0	0	0	0	0	0	0
1538	male	5	It engages the student and the professor onto a personal level. Students need to feel as though they can connect to the professor.	0	1	0	1	0	1	0	0	1	1	0	1	0	1	0	1	0	0	0	0	1	0	0	0	0	0	1	0	0	0	0	0	0	0	1	0	1	0	0	0	1	0	0	0	0	0
1539	female	5	Creates a less stressful environment, and if the humor involves a topic we are learning it may be easier to remember	0	1	0	1	0	1	0	1	1	1	0	1	1	1	0	1	0	0	1	0	0	0	0	0	0	0	1	0	0	0	0	0	0	0	1	0	1	0	0	0	1	0	0	0	1	0
1540	female	6	I appreciate when professors feel comfortable with their students and keep the classroom interesting.	0	1	0	1	0	0	0	0	1	1	0	1	1	1	0	1	0	0	1	0	0	0	0	0	0	0	0	1	0	0	0	0	0	0	1	0	1	0	0	0	1	0	0	0	1	0
1541	female	6	When professors use humor it's easier to connect to them on a more personal level even when it's in a class of 300. I think that it lightens the mood/wakes people up even when we're talking about serious things, sometimes you need humor to just liven up the class.	0	1	0	1	1	1	0	1	1	1	1	1	1	1	1	1	1	0	1	0	1	1	1	0	0	0	1	1	0	0	0	0	0	0	1	0	0	0	0	0	1	0	0	0	0	0
1542	female	6	When professors use humor in class (especially for online quiz material) because it breaks up the repetitiveness of taking the quizzes and just school in general. I definitely can say that I've had a good laugh from a lot of those videos we have to watch for prelabs and I even replay those parts to show my friends.	0	0	0	0	1	0	0	0	0	0	0	0	1	0	0	0	0	0	0	0	0	1	1	0	0	0	1	0	0	0	0	0	0	0	1	0	0	0	0	0	0	0	0	0	0	0
1543	female	5	Just hearing the professor explain the material is boring in my opinion. Using humor lightens the mood and keeps me interested in the material, rather than having my mind wander off.	0	0	0	0	0	0	0	0	0	0	0	1	1	1	0	1	0	0	0	0	0	0	0	0	0	0	0	1	0	0	0	0	0	0	1	0	0	0	0	0	1	0	0	0	0	0
1544	male	6	It makes me get more interested in the topic we are learning	0	1	0	0	0	0	0	0	1	0	0	0	0	0	0	0	0	0	0	0	0	0	0	0	0	0	0	0	0	0	0	0	0	0	1	0	0	0	0	0	0	0	0	0	0	0
1545	male	6	It makes learning easier and relaxing.	0	0	0	0	0	0	1	0	0	0	0	0	0	0	0	0	0	0	0	0	0	0	0	0	0	0	0	0	0	0	0	0	0	0	0	0	0	0	0	0	0	0	0	0	0	0
1546	male	6	Humor helps to take the edge off of the rigor of the content. Strangely enough, using humor to illustrate a concept actually helps me remember the concept more.	0	1	0	1	1	1	0	0	1	0	0	1	1	1	0	1	0	0	1	0	0	0	0	0	0	0	0	0	0	0	0	0	0	0	1	0	1	0	0	0	1	1	0	0	1	0
1547	male	5	It makes learning more interesting and less tense	0	0	0	0	0	0	0	0	0	0	0	0	0	0	0	0	0	0	0	0	0	0	0	0	0	0	0	0	0	0	0	0	0	0	0	0	0	0	0	0	0	0	0	0	0	0
1548	male	6	As a non-science major, some of the topics may be more obscure to me. I believe the use of humor helps establish common ground between me and my science major counterparts and it helps alleviate some of the stress associated with university in general.	0	1	0	1	1	1	0	1	1	0	1	1	1	1	0	1	0	0	1	0	1	0	0	0	1	0	1	0	0	0	0	0	0	0	1	0	1	0	0	0	1	0	0	0	0	0
1549	male	4		0	0	0	0	0	0	0	1	1	1	0	1	0	0	1	0	0	1	1	0	0	0	0	1	0	0	0	0	0	0	0	0	0	0	0	0	0	0	0	0	1	0	0	0	1	0
1550	female	6	It keeps my mind more fully engaged in the material. It also makes the professor and the class more personable.	0	0	0	0	1	0	0	0	0	0	0	0	0	0	0	0	0	0	0	0	0	0	0	0	0	0	0	0	0	0	0	0	0	0	1	0	1	0	0	0	0	0	0	0	0	0
1551	male	6	Humor helps keep the classroom engaged and motivated to learn the material. In courses where the material is often "dry", humor helps make the subject more engaging and interesting.	0	0	0	0	0	0	0	0	0	0	0	0	0	0	0	0	0	0	0	0	0	0	0	0	0	0	0	0	0	0	0	0	0	0	1	1	1	1	1	1	1	1	1	1	1	1
1552	female	6	Keeps the attention of the class and makes learning interesting. Students may be more willing to come to class if they find it interesting or funny. Material sticks better when something catchy or humorous is associated with it.	0	1	0	0	1	1	0	0	1	0	0	1	1	1	0	1	0	0	1	0	1	0	0	0	0	0	1	0	0	0	0	0	0	0	1	0	0	0	0	0	0	0	0	0	0	0
1553	female	4		0	1	0	0	0	1	0	0	1	1	0	1	1	1	0	1	0	0	1	0	0	0	0	0	0	0	0	0	0	0	0	0	0	0	1	0	0	0	0	0	0	0	0	0	0	0
1554	female	6	I think classes can sometimes be stressful especially when they are very challenging, so having that humor in the classroom makes me feel more comfortable personally. It makes me feel like the professor wants the class to be engaged but also doesn't take everything too seriously.	0	1	0	1	1	1	1	1	1	1	1	1	1	1	0	1	0	0	1	0	1	0	0	0	1	0	1	1	0	0	0	0	0	0	1	0	0	0	0	0	0	0	0	0	0	0
1555	male	6	Whether or not the material is boring, humor enhances the material and makes it more interesting, as well as memorable, making it easier to remember.	0	1	1	1	1	1	0	1	1	1	1	1	1	1	0	1	0	1	1	1	1	1	1	1	1	0	1	1	0	0	1	1	0	1	1	0	0	0	0	0	1	0	0	0	0	0
1556	male	6	It will be interesting, and I will easily join the class.	1	0	0	0	0	0	0	0	0	0	0	0	0	0	0	0	0	0	0	0	0	0	0	0	0	0	0	0	0	0	0	0	0	0	1	0	0	0	0	0	0	0	0	0	0	0
1557	female	6	The topic we study as science majors, especially upper division classes are challenging to say the least. For example Bioinformatics and Functional Genomics, Neurobiology etc. having some of these concepts covered while throwing in a joke or two, or a funny story that relates doesn't only keep you awake and engaged, but helps you to understand and remember some of these topics. When comes time fo…	0	0	0	0	1	1	0	1	1	0	0	1	1	1	1	1	0	0	1	0	1	1	0	0	0	0	1	1	0	0	0	0	0	0	1	0	0	0	0	0	1	0	0	0	1	0
1558	female	5	It makes class more fun and interesting.	0	0	0	0	1	1	0	1	1	1	1	1	1	1	1	1	0	0	1	0	1	0	1	0	0	0	0	0	0	0	0	0	0	0	0	0	0	0	0	0	0	0	0	0	0	0
1559	male	6	Helps break the seriousness and helps the student see a different side of the professor.	0	1	0	1	1	1	0	1	1	1	1	1	1	1	1	1	1	0	1	0	1	1	0	0	1	0	1	1	0	0	1	1	0	0	1	0	1	0	0	0	1	0	0	0	0	0
1560	female	5	Humor makes class more interesting and helps me stay focused on the lecture.	0	1	0	1	0	1	0	0	1	1	0	1	1	1	0	1	0	0	1	0	1	0	0	0	0	0	1	0	0	0	0	0	0	0	0	0	1	0	1	0	1	1	0	1	1	0
1561	female	6	It makes the class more interesting and less boring.	0	0	0	0	0	0	0	0	0	0	0	0	1	0	0	0	0	0	0	0	0	0	0	0	0	0	0	0	0	0	0	0	0	0	1	0	0	0	0	0	1	0	0	0	0	0
1562	female	6	Makes class more entertaining therefore students more engaged	0	0	0	0	0	0	0	0	0	0	0	0	1	0	0	0	0	0	1	0	0	0	0	0	0	0	0	0	0	0	0	0	0	0	1	0	1	0	0	0	0	0	0	0	0	0
1563	female	5	I think that the use of humor during class helps to make the lectures more interesting and grabs and focuses the students' attention if it has been wandering.	0	1	0	1	1	1	0	1	1	1	1	1	1	1	1	1	0	0	1	0	1	0	0	0	1	0	1	0	0	0	1	0	0	0	1	0	1	0	0	0	1	0	0	0	0	0
1564	male	6		0	0	0	0	1	0	0	0	0	0	0	0	0	0	0	0	0	0	0	0	0	0	0	0	0	0	0	0	0	0	0	0	0	0	1	0	0	1	0	1	0	1	0	0	0	0
1565	female	3		0	1	0	1	1	1	1	1	1	1	1	1	1	1	1	1	0	0	1	1	1	1	1	0	1	0	1	1	0	0	1	1	1	1	1	0	0	0	0	0	0	0	0	0	0	0
1566	female	6	Keeps me interested, I love to laugh!	0	1	0	1	1	1	1	1	1	1	1	1	1	1	1	1	0	1	1	0	1	0	0	0	1	0	1	0	0	0	1	0	0	0	1	1	0	0	1	1	1	0	0	0	1	0
1567	male	5	To lighten the mood. Sometimes it helps me remember a specific part of the material.	0	0	0	0	0	0	0	0	0	0	0	0	0	0	0	0	0	0	0	0	0	0	0	0	0	0	0	0	0	0	0	0	0	0	1	0	1	0	0	0	0	0	0	0	0	0
1568	female	6	It breaks the focus of scrambling to get notes down. Furthermore, it eases the atmosphere within the room. Students are more likely to attend class if they know they will enjoy the lecture.	0	1	0	1	1	1	0	1	1	1	1	1	1	1	0	1	0	0	1	0	1	1	0	0	1	0	1	0	0	0	0	1	0	0	1	0	0	0	0	0	1	0	0	0	0	0
1569	male	6	It makes the professor easier to relate to! You really want to get into the lecture when he or she is funny.	0	0	0	0	0	0	0	0	0	0	0	0	0	0	0	0	0	0	0	0	0	0	0	0	0	0	0	0	0	0	0	0	0	0	1	1	1	1	1	1	1	1	1	1	1	1
1570	female	6	It make courses more enjoyable. It also helps students engage more and possibly retain more information being taught.	0	0	0	0	0	0	0	0	0	0	0	0	0	0	0	0	0	0	0	0	0	0	0	0	0	0	0	0	0	0	0	0	0	0	1	0	1	0	0	0	1	1	0	0	1	0
1571	female	6	I appreciate the humor because it strikes engagement and I remember those things that are laughed about better	0	0	0	0	1	1	0	1	1	0	0	1	0	0	0	0	0	0	1	0	0	1	0	0	0	0	0	1	0	1	0	0	0	0	1	0	0	0	0	0	1	0	0	0	0	0
1572	female	6	These classes can be stressful and cracking a joke every now and again can help relieve the tension. I also think that humor can make the difference between liking a professor or not.	0	1	0	0	0	0	0	0	1	0	0	1	1	0	0	1	0	0	1	0	0	0	0	0	0	0	0	0	0	0	0	0	0	0	1	1	0	0	0	0	1	0	0	0	0	0
1573	male	6	Laughter makes your remember things! Also, its makes it known that your professor is not a mindless zombie, but has a personality! Most professors are just harsh and treat their class like it is a sacred art that can only be taught with negativity and/or one-way, but professors who laugh and make mistakes are more human! Those are the professors you can come into their office hours and not die fr…	0	1	0	1	1	1	1	1	1	0	0	1	1	0	0	1	0	0	1	0	0	1	0	0	0	0	1	0	0	1	0	0	0	0	1	0	0	0	0	0	1	0	0	0	1	0
1574	female	5	It breaks the monotony of boring subjects and provides a second way to remember information.	0	1	0	1	0	1	0	1	1	1	0	1	1	0	1	1	0	0	1	0	0	1	0	0	0	0	0	0	0	0	1	0	0	0	1	0	0	0	0	0	0	0	0	0	0	0
1575	male	6	Because it engages a part of my brain that I don't usually associate with science	0	0	0	0	0	0	0	0	0	0	0	0	0	0	0	0	0	0	0	0	0	0	0	0	0	0	0	0	0	0	0	0	0	0	1	1	1	1	1	1	1	1	1	1	1	1
1576	female	5	Using humor in the classroom allows the students to become more engaged and actually listen to what the professor has to say.	0	1	0	1	1	1	0	1	1	1	0	1	1	1	1	1	0	0	1	1	0	1	0	0	0	0	1	1	0	0	0	0	0	0	1	0	0	0	0	0	0	0	0	0	0	0
1577	female	6	I appreciate their humor because it's like a mini break within the lecture that may be over some complex topics.	0	1	0	0	0	1	0	0	0	0	0	0	0	0	0	0	0	0	0	0	0	0	0	0	0	0	0	0	0	0	0	0	0	0	1	0	1	0	1	0	1	1	0	1	1	1
1578	male	5	It makes the class more enjoyable.	0	1	1	1	1	1	0	1	1	1	0	1	1	1	1	1	1	1	1	1	1	1	1	1	1	1	1	1	0	0	0	1	1	1	1	0	0	0	0	0	1	0	0	0	1	0
1579	female	5	It makes the class interesting and makes me want to attend their lecture/class.	0	1	0	1	0	1	0	1	1	1	0	1	1	0	0	1	0	0	1	0	0	1	0	0	1	0	0	0	0	0	0	0	0	0	1	0	0	0	0	0	1	0	0	0	1	0
1580	female	6	It makes it more entertaining and relatable	0	1	0	1	1	1	0	1	1	0	1	0	1	1	1	1	0	0	1	0	1	1	0	1	1	0	1	0	0	0	0	0	0	0	1	0	1	0	0	0	1	0	0	0	0	0
1581	male	6	Humor can help keep students engaged in an otherwise boring lecture session.	0	0	0	0	0	0	0	0	0	0	0	0	0	0	0	0	0	0	0	0	0	0	0	0	0	0	0	0	0	0	0	0	0	0	1	1	1	1	1	1	1	1	1	1	1	1
1582	male	6	I appreciate when instructors use humor in science class for it helps to keep my attention, as sometimes not all of science is very glorious. Also feels that if they use humor they genuinely enjoy and care about what they teach and want we as students to do the same.	0	0	0	0	0	0	0	0	0	0	0	1	1	1	0	1	0	0	0	0	0	1	0	0	0	0	0	0	0	0	0	0	0	0	1	1	1	1	1	1	1	1	1	1	1	0
1583	female	6	I think using humor in the classroom makes the lecture/session more engaging, and in some cases, it helps me to remember the lesson or associate the concept that was being taught to the humorous comment that was made.	0	1	0	1	1	1	1	1	1	0	1	1	1	1	1	0	1	0	1	0	1	0	1	0	1	0	1	1	0	0	1	0	0	0	1	0	1	0	0	0	0	0	0	0	0	0
1584	female	5	It gives a little break from the seriousness of the lecture, which science classes in particular seem to full of. It makes it more fun and honestly it makes it easier to stay awake through the lectures.	0	1	0	1	1	1	0	1	1	1	1	1	1	1	0	1	0	0	1	1	1	1	0	0	0	0	1	1	0	0	0	0	0	0	1	0	0	0	0	0	1	0	0	0	0	0
1585	male	6	It helps to keep me engaged, as well as helping me to look at the concept from a different perspective.	0	1	0	1	1	1	0	1	1	0	0	0	1	1	1	1	0	0	1	0	0	0	0	0	0	0	1	0	0	0	0	0	0	0	1	0	1	0	0	0	0	0	0	0	0	0
1586	female	6	Humor in the college environment allows the professors to connect more with their students.	0	1	0	1	1	1	1	1	1	1	1	1	1	1	1	1	1	0	1	0	1	0	0	0	0	0	1	1	0	0	0	0	0	0	1	0	1	0	0	0	0	0	0	0	0	0
1587	male	5	Sometimes the material can be very boring and the humor, even if it's cheesy, helps keep me interested. I have one teacher that just reads blocks of text from their slides and I can NEVER keep my attention on lecture for an entire hour.	0	1	0	0	1	1	0	1	1	1	1	1	1	1	0	1	0	0	1	0	1	1	1	0	0	0	1	0	0	0	0	1	0	0	1	0	1	0	0	0	0	0	0	0	0	0
1588	female	5	It makes the class less boring and makes it easier to pay attention during lecture.	0	1	1	1	1	1	1	1	1	1	1	1	1	1	1	1	1	0	1	0	1	1	0	0	1	0	1	1	0	0	1	1	1	0	1	0	0	0	0	0	0	0	0	0	0	0
1589	male	6	Dr. Xxxxxx memes are a bit old. I still found them really funny with I found myself laughing out loud in the lecture. I recommend he use more memes in the beginning of class for good reasons. (not bringing two clickers, Academic Intergrity, etc). Humor makes students get through class easier.	0	0	0	0	0	0	0	0	0	0	0	0	0	0	0	0	0	0	0	0	0	0	0	0	0	0	0	0	0	0	0	0	0	1	0	0	0	0	0	0	1	0	0	0	1	0
1590	female	5	I believe that using humor allows students to see their professors in a more natural way. Additionally, humor when used in the classroom often allows students to bond with their fellow classmates. When a professor makes a cheesy joke it is often talked about outside the classroom which sparks conversation about the class itself.	0	1	1	1	1	1	1	1	1	1	1	1	1	1	1	1	1	0	1	0	1	1	1	0	1	0	1	1	0	0	0	0	0	0	1	0	0	0	0	0	0	0	0	0	0	0
1591	male	6	It engages the classroom and makes learning more lighthearted.	0	0	0	0	0	0	0	0	0	0	0	0	0	0	0	0	0	0	0	0	0	0	0	0	0	0	0	0	0	0	0	0	0	0	1	1	1	1	1	1	1	1	1	1	1	1
1592	male	4		0	0	0	0	0	0	0	0	0	0	0	0	0	0	0	0	0	0	0	0	0	0	0	0	0	0	0	0	0	0	0	0	0	0	1	0	1	1	1	0	1	1	0	1	1	0
1593	male	5	makes it more fun	0	0	0	0	0	0	0	0	0	0	0	0	0	0	0	0	0	0	0	0	0	0	0	0	0	0	0	0	0	0	0	0	0	0	0	0	0	0	0	0	1	0	0	1	0	0
1594	female	6	The humor makes the class a lot lighter and helps me pay attention to the lecture because it won't be as boring as it could be.	0	0	0	0	1	0	0	0	0	0	0	0	0	0	0	0	0	0	1	0	0	0	0	0	0	0	1	0	0	0	1	0	0	0	1	0	0	0	0	0	0	0	0	0	0	0
1595	male	5	I think humor always lightens up the atmosphere in any given classroom. Even when the material may be hard to understand or not that exciting, adding little instances of humor engages the students and makes everything a little easier to bear. I'm sure any student would rather have a teacher that can crack jokes and make kids laugh than one who's monotonous and boring.	0	0	0	0	0	0	0	0	0	0	0	0	0	0	0	0	0	0	0	0	0	0	0	0	0	0	0	0	0	0	0	0	0	0	0	0	0	0	0	0	1	0	0	0	0	0
1596	male	5	I believe it helps students relate to the instructor making it easier for them to pay attention in class.	0	0	0	0	0	0	0	0	0	0	0	0	0	0	0	0	0	0	0	0	0	0	0	0	0	0	0	0	0	0	0	0	0	0	1	0	1	0	0	0	0	1	0	0	0	0
1597	female	6	It creates less pressure for me as a student. I feel like if they call on me to give an answer and I am not quite sure I can revert to humor and expect that the professor will respond positively which will make me feel less stressed when speaking in front of the class.	0	1	0	1	0	1	0	1	1	0	0	1	1	1	0	1	0	0	1	0	1	1	0	0	0	0	0	0	0	0	0	0	0	0	1	0	1	0	0	0	1	0	0	0	0	0
1598	female	6	It keeps it interesting and engaging.	0	0	0	0	0	0	0	0	0	0	0	0	0	0	0	0	0	0	0	0	0	0	0	0	0	0	0	0	0	0	0	0	0	0	1	0	1	0	0	0	0	0	0	0	0	0
1599	female	6		0	1	0	0	1	1	0	0	1	0	0	0	0	1	0	1	1	0	1	0	0	0	0	0	0	0	1	0	0	0	0	0	0	0	1	0	0	0	0	0	0	0	0	0	0	0
1600	male	6	Doing so makes the lecture environment more interactive and energetic.	0	0	0	1	0	0	0	0	0	0	0	1	1	0	0	1	0	0	0	0	0	0	0	0	0	0	0	0	0	0	0	0	0	0	0	0	0	0	1	0	1	0	0	1	0	0
1601	male	5	It lightens up a highly intellectually rigorous environment which can help keep the juices flowing.	0	1	0	0	1	1	0	0	1	1	0	1	1	1	0	1	0	0	1	0	0	0	0	0	1	0	1	1	0	0	0	0	0	0	1	0	1	0	0	0	1	1	0	0	1	0
1602	female	6	it helps bring up the environment and for the most part the information you are learning is hard so being humorous makes the learning more fun.	0	0	0	0	0	0	0	0	0	0	0	0	0	0	0	0	0	0	0	0	0	0	0	0	0	0	0	0	0	0	0	0	0	0	1	0	1	0	0	0	0	0	0	0	0	0
1603	female	6	It makes it a lot easier for the student to relate to the lecture content. Also, everyone loves a good laugh!	0	1	0	1	1	1	0	1	1	1	1	1	1	1	0	1	0	0	1	0	1	0	0	0	0	0	1	0	0	0	0	0	0	0	1	0	1	0	0	0	1	0	0	0	0	0
1604	female	6	The content of our studies can be pretty heavy stuff which brings on a lot of stress. There is nothing like a good laugh to relieve that stress. Also, I think you have to be pretty clever to create jokes out of the material. Laughter and jokes can make the learning process fun and it helps to recall information when it is associated with a good feeling. Lastly, it makes the professors more relata…	0	1	0	1	1	1	1	1	1	1	1	1	1	1	1	1	1	1	1	0	1	0	0	1	1	0	1	0	0	0	1	0	0	0	1	0	1	0	0	0	0	0	0	0	0	0
1605	male	5	Because instructors can active class atmosphere and make class no so boring when instructors use humor.	0	0	0	0	0	0	0	0	0	0	0	0	0	0	0	0	0	0	0	0	0	0	0	0	0	0	0	0	0	0	0	0	0	0	0	0	0	0	0	0	0	0	0	0	0	0
1606	male	6	The instructor seems more like a person than a teacher. This is important to build a connection between the teacher and student.	0	0	0	0	0	0	0	0	0	0	0	0	0	0	0	0	0	0	0	0	0	0	0	0	0	0	0	0	0	0	0	0	0	0	1	1	1	1	1	1	1	1	1	1	1	1
1607	female	6	I personally appreciate when instructors use humor in college science classes for multiple reasons. When a instructor is able to be humorous it helps to take the stress out of the intense amount of information you're trying to integrate as a student, specifically within science classes. These are intense courses and when an instructor is able to bring a light-heartedness into it there is a sense …	0	1	0	1	0	1	0	0	1	1	1	1	1	1	1	1	0	0	1	0	1	1	1	0	1	0	1	1	0	0	1	0	0	1	1	1	1	1	1	1	1	1	1	1	1	1
1608	female	6	It keeps me engaged	0	1	0	1	1	1	0	1	1	1	0	1	1	1	1	1	0	0	1	0	1	1	0	0	1	0	1	0	0	0	0	0	0	0	1	0	0	0	0	0	1	0	0	0	1	0
1609	female	6	When my professors use humor, it keeps the class awake and listening. It also makes the students feel more connected to the professor rather than him just reciting the slides word for word and leaving.	0	1	1	1	1	1	1	1	1	1	1	1	1	1	1	1	1	0	1	1	1	1	1	1	1	0	1	1	0	0	1	1	0	1	1	0	0	0	0	0	0	0	0	0	0	0
1610	female	5	This help me interact with my teachers better. Plus it helps take down the awkwardness in class.	0	1	0	0	0	1	0	0	0	0	0	0	0	0	0	0	0	0	1	0	0	0	0	0	0	0	0	0	0	0	0	0	0	0	1	0	0	0	0	0	0	0	0	0	0	0
1611	female	5	Humor makes the class a little more light-hearted and it shows that the professors are more relatable.	0	0	0	0	0	1	0	1	1	1	1	1	0	0	0	0	0	0	0	1	0	1	1	0	0	0	0	0	0	0	0	0	0	0	1	0	1	0	0	0	0	0	0	0	0	0
1612	female	6	Using the right amount of humor lightens the mood of the class when learning difficult material	0	1	0	1	1	1	1	1	1	1	1	1	1	1	1	1	1	0	1	0	1	1	1	0	1	0	1	1	0	0	0	0	0	0	1	0	1	0	0	0	0	0	0	0	0	0
1613	male	5	Adding humor to class typically means that the professor is interested in teaching and also makes attending lecture more entertaining.	0	0	0	0	0	0	0	0	0	0	0	0	0	0	0	0	0	0	0	0	0	0	0	0	0	0	0	0	0	0	0	0	0	0	1	0	0	0	0	0	1	0	0	1	0	0
1614	male	6	I think humor in science classes are necessary because the lectures get boring after a while, so it feels good to laugh from time to time.	0	1	0	0	0	1	0	0	1	0	0	0	0	0	0	0	0	0	0	0	0	0	0	0	0	0	0	0	0	0	0	0	0	0	1	0	1	0	0	0	0	0	0	0	0	0
1615	male	6	Humor breaks up the monotony of what many lecture based sciences classes are often made up of. It also adds character to the experience of the class and professor.	0	1	0	1	0	1	0	0	1	1	0	1	1	1	0	1	0	0	1	0	0	0	0	0	0	0	0	0	0	0	0	0	0	0	1	0	0	0	0	0	0	0	0	0	0	0
1616	male	6	It makes learning a lot more easier. It makes me more engaged.	0	0	0	0	1	1	0	1	1	1	0	1	1	1	0	1	0	0	0	0	1	1	0	0	0	0	1	0	0	0	0	0	0	0	1	0	1	0	0	0	1	0	0	0	0	0
1617	female	6	Humor makes class a lot more enjoyable. No one likes a boring lecture where all the professor does is drone on and on.	0	0	0	0	0	0	0	0	0	0	0	0	0	0	0	0	0	0	0	0	0	0	0	0	0	0	0	0	0	0	0	0	0	0	1	0	0	0	0	0	0	0	0	0	0	0
1618	female	5	The usage of humor makes me feel more engaged in the class and puts a little bit of energy back in me. It's refreshing.	0	0	0	1	1	0	1	0	1	1	0	1	1	0	0	1	0	0	0	0	0	0	0	0	0	0	0	1	0	0	0	0	0	0	1	0	0	0	0	0	0	0	0	0	0	0
1619	female	6	It makes the class feel more relaxed and enjoyable.	0	0	0	0	0	0	0	0	0	0	0	0	0	0	0	0	0	0	0	0	0	0	0	0	0	0	0	0	0	0	0	0	0	0	1	0	1	0	0	0	1	0	0	0	0	0
1620	female	6	It just makes the class more interesting and it makes it fun to learn!	0	1	0	0	1	1	0	1	1	1	1	1	1	1	0	1	0	0	1	0	1	1	0	0	1	0	1	0	0	0	1	1	0	0	1	0	1	0	0	0	1	0	0	0	0	0
1621	female	6	When instructors use humor in the classroom I think it connects the class to the instructor more than when they are just teaching. I also think class shouldn't always be so serious and using humor is a good way to keep class light and everyone interested	0	1	0	1	1	1	1	1	1	1	0	1	1	1	0	1	0	0	1	0	1	1	0	0	0	0	1	0	0	0	0	0	0	0	1	0	1	0	0	0	0	0	0	0	0	0
1622	female	6	it keeps the lecture engaging and interesting, it also shows their personality	0	1	0	1	1	1	1	1	1	1	1	1	1	1	1	1	0	0	1	0	1	1	1	0	1	0	1	0	0	0	0	0	0	0	1	0	0	0	0	0	1	0	0	0	0	0
1623	female	5		0	1	0	1	1	1	0	1	1	1	1	1	1	1	1	1	0	0	1	1	1	1	1	0	1	0	1	1	0	0	0	0	0	0	0	0	0	0	0	0	1	0	0	0	0	0
1624	female	5	It would make the class have like a friendly environment and also the students wouldn't hesitate with asking questions. I think that the instructors would give out a more friendly vibe to the students	0	1	0	1	1	1	0	0	1	1	0	1	1	0	0	1	0	0	1	0	0	0	0	0	1	0	0	1	0	0	0	0	0	1	0	0	0	0	0	0	0	0	0	0	0	0
1625	female	6	The classes are intense as it is we need some light hearted, sometimes lame, jokes to refresh students a bit	0	1	0	0	0	0	0	0	1	0	0	1	0	1	0	1	0	0	0	0	1	0	0	0	0	0	1	0	0	0	0	0	0	0	1	0	0	0	0	0	1	0	0	0	0	0
1626	male	6	Takes the stress of the material away for a little bit, and makes the class dynamic more enjoyable	0	1	0	0	1	1	0	1	1	0	1	1	0	0	0	1	0	0	1	0	1	0	0	0	0	0	1	0	0	0	0	0	0	0	1	0	0	0	0	0	0	0	0	0	0	0
1627	female	6	It makes the class much more engaging and easier to pay attention.	0	1	0	1	1	1	0	1	1	1	1	1	1	1	0	1	0	0	1	0	1	0	0	0	1	0	1	0	0	0	0	0	0	0	1	0	1	0	0	0	1	0	0	0	0	0
1628	male	6	Since learning about science can be challenging and serious, humor helps lighten the mood and can help me remember the little details easier.	0	1	1	1	1	1	0	1	1	1	1	1	1	1	0	1	0	0	1	1	1	0	0	0	0	0	0	1	0	0	0	0	0	1	1	0	0	0	0	0	1	0	0	0	0	0
1629	female	6	I remember material better when there is a humorous memory attached to it.	1	1	0	0	0	0	0	0	0	1	0	1	1	0	0	1	0	0	1	0	0	1	0	1	0	0	0	1	0	0	0	0	0	0	1	1	1	1	1	1	1	1	1	1	1	1
1630	male	6	Humor is a good way to get people to open up to you, and it shows what people like and dislike in a fun way. It is a very strong way to connect with others.	0	0	0	0	0	0	0	0	0	0	0	0	0	0	0	0	0	0	0	0	0	0	0	0	0	0	0	0	0	0	0	0	0	0	1	1	1	1	1	1	1	1	1	1	1	1
1631	male	5	Because it will make the class more attractive and we will pay more attention to the class.	0	1	0	1	1	1	0	0	0	0	0	0	1	1	0	1	0	0	1	0	1	0	0	0	1	0	0	1	0	0	0	0	0	0	1	0	1	0	0	0	1	0	0	0	0	0
1632	female	6	Humor keeps me focused on lectures full of a lot of details that can begin to run together and get boring. Also, some humor helps me connect ideas and concepts to where information is located on slides so accessing and finding information is easier later on.	0	1	0	0	1	1	1	1	1	0	1	1	0	1	0	1	0	0	0	0	1	0	0	0	0	0	1	0	0	0	0	0	0	0	1	0	0	0	0	0	0	0	0	0	0	0
1633	female	5	It makes cksss more interesting and interactive.	0	1	0	1	0	1	0	1	1	1	0	1	1	1	1	1	0	0	1	0	1	0	0	0	0	0	0	0	0	0	1	0	0	0	1	0	1	0	0	0	0	0	0	0	0	0
1634	female	6	When professors use humor in science classes, it makes for a more positive learning environment. I find that I'm more than likely to pay attention if class is engaging and fun versus monotone and serious.	0	1	0	1	1	1	0	1	1	1	1	1	1	1	0	1	0	0	1	1	1	1	1	0	1	0	1	1	0	0	0	0	0	1	1	0	0	0	0	0	1	0	0	0	0	0
1635	female	5	Using humor can help to keep the lecture material interesting.	0	0	0	0	0	0	0	0	0	0	0	1	1	0	0	1	0	0	1	0	0	0	0	0	0	0	0	0	0	0	0	0	0	0	1	0	0	0	0	0	0	0	0	0	0	0
1636	female	5	It makes the teachers seem more approachable and would make it easier to ask questions or have a conversation with the professor.	0	1	0	1	1	1	1	1	1	1	1	1	1	1	1	1	1	0	1	1	1	1	0	0	1	0	1	1	0	0	0	0	0	0	1	0	0	0	0	0	0	0	0	0	0	0
1637	female	6	It makes the class more engaging and shows the professor's effort in making class fun	0	0	0	0	0	0	0	0	0	0	0	0	0	0	0	0	0	0	0	0	0	0	0	0	0	0	0	0	0	0	0	0	0	0	1	0	0	0	1	0	0	0	0	0	0	0
[truncated: 35 more columns]
